# Supplementary material for: scGNN is a novel graph neural network framework for single-cell RNA-Seq analyses
Source: Nat Commun. 2021 Mar 25;12:1882. doi: 10.1038/s41467-021-22197-x (PMC7994447; doi:10.1038/s41467-021-22197-x)
Supplement: Supplementary file 3 — Supplementary Data 1–16 [file 41467_2021_22197_MOESM3_ESM.xlsx]

## Sheet: Data S1
		Chung						Kolo						Klein						Zeisel
Tools	Leave-out ratio	L1Mean	L1Median	L1Min	L1Max	Cosine	RMSE	L1Mean	L1Median	L1Min	L1Max	Cosine	RMSE	L1Mean	L1Median	L1Min	L1Max	Cosine	RMSE	L1Mean	L1Median	L1Min	L1Max	Cosine	RMSE
scGNN	0.1	1.67307	1.47817	3.33333e-05	10.4598	0.9322	0.0077	1.08133	0.957567	3.33333e-05	10.7099	0.9861	0.00293333	0.431067	0.387633	0	5.31463	0.963267	0.0007	0.494667	0.427133	0	7.49937	0.951933	0.0008
	0.3	2.57463	2.504	0.0001	11.4236	0.8718	0.00683333	2.1942	2.229	3.33333e-05	10.9313	0.9833	0.0034	0.6175	0.576167	0	5.8509	0.960433	0.0006	0.6937	0.644867	0	8.55317	0.947933	0.000666667
	0.6	3.98437	4.16817	0.000166667	12.8036	0.564433	0.00746667	4.23643	4.30323	3.33333e-05	13.4282	0.9124	0.00466667	1.02727	0.9414	0	6.88837	0.893233	0.0007	1.12313	1.0443	0	9.0798	0.871833	0.000733333
	0.8	4.5191	4.80027	0.000866667	12.8423	0.171967	0.0073	5.78003	6.00207	0.000233333	14.4777	0.5689	0.0055	1.33867	1.19257	0	7.3255	0.624867	0.000766667	1.45233	1.37953	0	9.0798	0.580567	0.0008
Magic	0.1	1.44797	1.28783	3.33333e-05	9.8123	0.9494	0.00663333	1.2069	1.1189	3.33333e-05	8.1799	0.986633	0.0033	0.4445	0.401933	0	5.27077	0.963667	0.0007	0.518067	0.451533	0	7.14943	0.953833	0.0008
	0.3	2.13427	2.14113	0.0001	10.8055	0.943433	0.0057	2.3577	2.41523	3.33333e-05	9.67433	0.9839	0.0037	0.650833	0.602033	0	5.6957	0.961633	0.0006	0.7318	0.666833	0	8.1778	0.9497	0.0007
	0.6	3.26177	3.5275	0	11.4694	0.9255	0.0061	4.157	4.32957	0	12.0748	0.9793	0.0046	1.0456	0.967333	0	6.37247	0.9546	0.0007	1.1348	1.04997	0	9.04053	0.935733	0.0008
	0.8	3.90473	4.206	3.33333e-05	11.6995	0.9115	0.0063	5.32673	5.52607	0	13.466	0.972133	0.0051	1.31207	1.2151	0.00873333	6.9346	0.943133	0.0007	1.4047	1.29103	0.0054	9.0642	0.920967	0.0008
saucie	0.1	1.44767	1.23943	0.0001	9.70727	0.9385	0.00666667	1.07943	0.931067	0	8.4069	0.984	0.00293333	0.440233	0.390833	0	5.20877	0.9594	0.0007	0.625867	0.542333	0	7.15703	0.9366	0.00103333
	0.3	2.12957	2.0972	0.0001	10.747	0.937367	0.00566667	2.2989	2.35307	3.33333e-05	10.3378	0.984567	0.00356667	0.674567	0.622467	0	6.5025	0.952867	0.0006	0.7174	0.6399	0	9.52377	0.933333	0.0007
	0.6	2.97233	3.09967	0	15.0979	0.910933	0.00556667	3.97677	4.11747	0.0001	14.098	0.9754	0.0044	0.977433	0.9072	0	7.0172	0.931267	0.0006	1.08243	1.00343	0	9.16943	0.9048	0.0007
	0.8	3.85317	4.0763	0	14.1966	0.804667	0.00626667	5.23687	5.39503	0	15.1995	0.930867	0.00503333	1.27853	1.17457	6.66667e-05	7.37983	0.8503	0.0007	1.37567	1.27263	6.66667e-05	9.2773	0.8285	0.0008
saver	0.1	2.23887	2.04067	3.33333e-05	10.8084	0.8816	0.0103	1.333	1.1233	0	9.67853	0.976367	0.0036	0.6454	0.5454	6.66667e-05	8.53913	0.878733	0.001	0.706833	0.598933	0.0001	14.1684	0.884567	0.0012
	0.3	3.73563	4.01137	6.66667e-05	11.3348	0.900333	0.0099	5.07273	5.248	0.0001	13.1183	0.973467	0.0079	0.768167	0.678833	6.66667e-05	6.51507	0.870367	0.0007	0.856667	0.7545	0.0001	8.55687	0.8798	0.0008
	0.6	4.20057	4.4878	0	11.9391	0.9024	0.0079	5.9711	6.16357	0.00123333	14.2484	0.9696	0.0066	1.14993	1.02297	0.0001	6.64827	0.8379	0.0007	1.28027	1.15137	0.0001	9.0668	0.8358	0.0009
	0.8	4.38847	4.6735	0	12.4831	0.900133	0.0071	6.269	6.46427	0.235767	14.3631	0.966733	0.006	1.37957	1.2513	0.0001	7.1733	0.818833	0.0008	1.49723	1.33737	0.0001	9.07313	0.8137	0.0009
scimpute	0.1	2.67483	1.97117	3.33333e-05	322.73	0.6637	0.0123	1.62683	1.25113	0	27.3252	0.9463	0.0044	0.674533	0.528567	0.0001	13.9245	0.8883	0.00106667	0.830567	0.6283	0.0002	62.6217	0.8516	0.0014
	0.3	3.33007	2.8817	0	255.198	0.5925	0.00883333	2.6002	2.39557	0	136.752	0.876167	0.00406667	0.7877	0.6231	0.0001	15.5718	0.860567	0.0007	1.08033	0.711733	0.0002	125.324	0.772567	0.001
	0.6	4.466	4.14027	0	205.846	0.458067	0.0084	4.1493	4.24423	3.33333e-05	188.198	0.7077	0.0046	1.03097	0.810567	0.000166667	17.5963	0.798467	0.0007	1.5768	1.05153	0.0002	380.599	0.645433	0.00103333
	0.8	4.75843	4.64933	3.33333e-05	102.282	0.353533	0.0077	5.6902	5.53417	6.66667e-05	265.14	0.438233	0.00543333	1.21873	1.04183	0.0001	17.0025	0.7286	0.0007	1.87123	1.33433	0.0004	337.369	0.6041	0.0011
scvi	0.1	47.7224	25.4843	0.0004	747.385	0.666967	0.2191	34.8988	11.5686	0.000166667	16088.7	0.3912	0.0943333	0.698967	0.4126	0	2316.39	0.178267	0.00113333	0.624	0.515967	0	365.635	0.671267	0.00103333
	0.3	7.9244	4.81477	0	128.588	0.703167	0.021	6.4988	4.20113	3.33333e-05	970.134	0.411233	0.0101667	0.711133	0.5822	0	3885.96	0.187967	0.000666667	0.731033	0.654467	0	182.061	0.827633	0.000666667
	0.6	3.2456	2.7464	0	76.166	0.681933	0.0061	4.1346	2.92317	0	677.286	0.467233	0.00456667	0.8184	0.735367	0	240.168	0.716833	0.000533333	0.831633	0.7495	0	35.9307	0.8421	0.000566667
	0.8	3.26767	3.21827	3.33333e-05	65.3726	0.619067	0.0053	4.28213	4.1221	0	212.77	0.574233	0.0041	0.9529	0.894933	0	53.335	0.749	0.000533333	0.999533	0.9317	0	48.3128	0.7608	0.0006
dca	0.1	548.736	118.11	0.0008	271002	0.3884	2.5192	748.421	330.902	0.00156667	477247	0.890633	2.023	1.9712	1.172	0	1228.81	0.921667	0.0031	2.70327	1.3849	0	3066.37	0.905467	0.0044
	0.3	542.78	118.456	0.000233333	298790	0.381767	1.43867	829.827	352.702	0.00183333	843478	0.8265	1.295	1.99963	1.1848	0	1330.06	0.9273	0.0018	2.7979	1.40633	0	6667.13	0.8567	0.00263333
	0.6	544.511	118.365	3.33333e-05	378978	0.377433	1.02053	964.047	374.672	0.000433333	1.60695e+06	0.639733	1.06383	2.0654	1.21627	0	1335.78	0.925467	0.0013	2.99053	1.45147	0	11462.7	0.781	0.002
	0.8	545.803	118.108	0	378978	0.378533	0.8859	1063.26	388.441	0.000566667	1.76496e+06	0.381367	1.01613	2.19993	1.27517	0	1730.8	0.909067	0.0012	3.32407	1.54037	0	8863.29	0.740833	0.0019
deepimpute	0.1	448.531	99.01	0.00286667	623245	0.557567	2.05917	1213.85	430.151	0.00626667	969568	0.459167	3.2811	2.10797	1.22513	0	1238.01	0.904267	0.00333333	3.10757	1.48197	0	3920.66	0.8456	0.0051
	0.3	450.919	100.596	0.0015	483676	0.4751	1.1952	1144.5	401.123	0.000666667	2.49208e+06	0.386967	1.7861	2.15853	1.26123	0	1342.33	0.901733	0.002	3.25607	1.52687	0	6303.29	0.7787	0.00306667
	0.6	482.983	102.735	0.000433333	766497	0.359033	0.9052	1499.15	485.143	0.000833333	2.57385e+06	0.228467	1.65433	2.3436	1.2997	0	1347.77	0.881633	0.0015	3.6421	1.59647	0	10673.6	0.641	0.0024
	0.8	498.011	104.558	0.0003	534265	0.2921	0.808333	1655.48	525.371	0.000266667	4.49682e+06	0.162233	1.5821	2.60963	1.3174	0	1751.69	0.837833	0.0015	4.0952	1.64663	0	8853.73	0.555267	0.00236667
scIGANs	0.1	1.52343	1.27187	0	8.17437	0.922233	0.007	1.37823	1.17917	0	7.7014	0.971033	0.00373333	0.542967	0.427267	0	5.09203	0.913633	0.000866667	0.757133	0.625033	0	7.5209	0.8697	0.0012
	0.3	2.29893	2.26807	0	9.26227	0.903333	0.00606667	1.1828	0.909633	0	8.01913	0.9718	0.00183333	0.836533	0.7488	0	5.366	0.888533	0.000733333	1.19517	1.10323	0	8.2501	0.772867	0.00113333
	0.6	2.96797	3.05887	3.33333e-05	10.7586	0.908333	0.00553333	4.01033	4.17473	0	12.2435	0.934	0.00443333	1.301	1.20733	0	6.537	0.759967	0.000833333	1.3438	1.19053	0.00346667	8.7824	0.797033	0.0009
	0.8	3.8933	4.13453	0	11.9658	0.782367	0.00633333	5.56097	5.74257	0.000166667	13.6843	0.822767	0.0053	1.46503	1.3478	0.1054	7.20293	0.7492	0.0008	1.5892	1.38513	3.33333e-05	9.06293	0.286267	0.0009
netNMF-sc	0.1	1.20653	0.968033	0	10.4811	0.948367	0.00556667	0.788667	0.586333	0	7.4457	0.986467	0.0021	0.652033	0.529033	0	8.4277	0.870067	0.001	0.683867	0.550033	0	13.8031	0.869867	0.0011
	0.3	1.2394	1.03473	0	10.4647	0.947533	0.0033	0.848133	0.668033	0	8.1388	0.986133	0.0013	0.648067	0.5279	0	9.08797	0.870633	0.0006	0.681367	0.551333	0	15.0441	0.871533	0.0007
	0.6	1.4345	1.31933	0	10.8108	0.943867	0.0027	1.2045	1.11403	0	8.83913	0.984767	0.0013	0.6503	0.5416	0	7.90047	0.872733	0.0004	0.6946	0.5736	0	12.642	0.875067	0.0005
	0.8	1.9952	1.9354	0	11.6381	0.923867	0.00323333	2.14717	2.14437	0	10.1504	0.976633	0.00206667	0.7163	0.620233	0	10.4799	0.871433	0.0004	0.7804	0.671433	0	10.0543	0.8766	0.000466667

## Sheet: Data S2
		silhouette	chs	dbs	ari	ami	nmi	cs	fms	vms	hs
scGNN	Dataset Chung	0.679827	342.315	0.568228	0.556076	0.711121	0.716618	0.599627	0.68279	0.716618	0.890328
	Dataset Kolodzie	0.693328	1247.51	0.48754	0.491852	0.647024	0.64882	0.522911	0.647474	0.64882	0.854592
	Dataset Klein	0.370467	841.218	1.22424	0.959914	0.933214	0.933298	0.936303	0.971186	0.933298	0.930313
	Dataset Zeisel	0.331589	714.048	1.51357	0.647209	0.674066	0.675009	0.667606	0.718118	0.675009	0.682579
magic	Dataset Chung	0.5776	616.17	0.668335	0.385144	0.61952	0.630468	0.489078	0.549344	0.630468	0.886854
	Dataset Kolodzie	0.449318	677.199	0.746841	0.209928	0.493041	0.499185	0.345818	0.408783	0.499185	0.896993
	Dataset Klein	0.360446	3969.96	0.818565	0.262043	0.589885	0.592147	0.428314	0.442413	0.592147	0.958952
	Dataset Zeisel	0.244399	1002.76	1.24847	0.243808	0.576297	0.580914	0.445773	0.396982	0.580914	0.833643
dca	Dataset Chung	0.286539	233.443	1.13235	0.236296	0.415015	0.432725	0.328019	0.408094	0.432725	0.635622
	Dataset Kolodzie	0.223904	318.235	1.25248	0.17169	0.388316	0.395018	0.277419	0.360204	0.395018	0.685682
	Dataset Klein	0.152825	998.047	1.49359	0.332019	0.630294	0.631656	0.475784	0.502582	0.631656	0.93942
	Dataset Zeisel	0.0209041	268.557	1.78192	0.295188	0.549398	0.552707	0.449426	0.42879	0.552707	0.717621
deepimpute	Dataset Chung	0.172287	86.3652	1.64332	0.262567	0.307181	0.322527	0.266845	0.43923	0.322527	0.407573
	Dataset Kolodzie	0.114881	285.432	1.57435	0.192991	0.383648	0.389218	0.279697	0.383176	0.389218	0.639709
	Dataset Klein	0.065691	435.508	1.8677	0.388958	0.608726	0.610019	0.474008	0.54428	0.610019	0.855493
	Dataset Zeisel	0.0298819	314.74	1.83301	0.277835	0.524754	0.528453	0.428149	0.411104	0.528453	0.690133
netNMFsc	Dataset Chung	0.380637	98.6587	1.09386	0.456823	0.669901	0.677808	0.541772	0.607818	0.677808	0.905063
	Dataset Kolodzie	0.410838	515.455	1.06441	0.421236	0.642646	0.645243	0.486278	0.59834	0.645243	0.958613
	Dataset Klein	0.165856	1553.27	1.40682	0.415115	0.671433	0.672509	0.520189	0.571833	0.672509	0.950971
	Dataset Zeisel	0.179183	629.98	1.51863	0.363786	0.631952	0.634805	0.513765	0.500519	0.634805	0.830455
saucie	Dataset Chung	0.336938	133.487	1.11316	0.370627	0.605303	0.616546	0.476289	0.537214	0.616546	0.873886
	Dataset Kolodzie	0.236817	279.726	1.13497	0.194301	0.420566	0.426133	0.302752	0.385271	0.426133	0.719246
	Dataset Klein	0.269243	2382.62	1.15844	0.283275	0.588957	0.590744	0.435517	0.458963	0.590744	0.917903
	Dataset Zeisel	0.149824	863.949	1.48336	0.284193	0.586281	0.590066	0.464026	0.429784	0.590066	0.81011
saver	Dataset Chung	0.24266	43.3898	1.50878	0.547035	0.707073	0.713498	0.587345	0.677286	0.713498	0.908665
	Dataset Kolodzie	0.29217	315.893	1.49315	0.444057	0.671131	0.67326	0.513211	0.6168	0.67326	0.978371
	Dataset Klein	0.189412	1248.6	1.65544	0.527663	0.721237	0.722051	0.585388	0.657021	0.722051	0.941958
	Dataset Zeisel	0.159631	523.093	1.67269	0.404082	0.638835	0.641687	0.524194	0.533841	0.641687	0.827065
scIGANs	Dataset Chung	0.0982388	14.0216	2.52021	0.451175	0.610249	0.619952	0.504813	0.596122	0.619952	0.803131
	Dataset Kolodzie	0.0817449	45.0501	3.0817	0.391785	0.570348	0.572821	0.445797	0.567637	0.572821	0.801077
	Dataset Klein	0.136916	673.964	1.67383	0.466229	0.703629	0.704716	0.550338	0.613532	0.704716	0.979471
	Dataset Zeisel	0.115818	386.465	1.90072	0.438487	0.697028	0.699163	0.577117	0.566006	0.699163	0.886672
scimpute	Dataset Chung	0.000544652	11.0332	2.82286	0.396712	0.498621	0.506991	0.441345	0.553135	0.506991	0.595578
	Dataset Kolodzie	0.129792	82.0841	2.54588	0.422641	0.626715	0.62913	0.479441	0.597781	0.62913	0.914718
	Dataset Klein	0.138891	1090.04	1.72229	0.347541	0.635254	0.63652	0.484574	0.512811	0.63652	0.927282
	Dataset Zeisel	0.0595652	274.079	2.13541	0.372241	0.624509	0.627318	0.514641	0.502804	0.627318	0.803164
scvi	Dataset Chung	0.155974	169.799	1.19666	0.107815	0.246397	0.26791	0.207167	0.283319	0.26791	0.379049
	Dataset Kolodzie	0.240043	74.1996	0.92903	0.12583	0.280471	0.288307	0.202089	0.306601	0.288307	0.502833
	Dataset Klein	0.174505	4608.28	1.61776	0.150689	0.413328	0.416637	0.298646	0.309803	0.416637	0.688751
	Dataset Zeisel	0.259396	5284.9	1.10276	0.200046	0.459798	0.464144	0.371334	0.33101	0.464144	0.618805

## Sheet: Data S3
Tests Number	Using Cluster Autoencoder	Regularization Type	Datasets	No Graph Embedding										With Graph Embedding
Test3 vs Test2	Without	Discretized		Test3										Test2
			Dataset Chung	Silhoutte	chs	dbs	ari	ami	nmi	cs	fms	vms	hs	Silhoutte	chs	dbs	ari	ami	nmi	cs	fms	vms	hs
			Louvain	0.2606	45.9249	1.2814	0.5278	0.7096	0.7175	0.5743	0.6656	0.7175	0.9561	0.4735	556.1	0.7809	0.3057	0.6088	0.6235	0.4618	0.4879	0.6235	0.9594
			KMeans	0.2153	60.6873	1.7872	0.291	0.4463	0.4526	0.4435	0.5007	0.4526	0.4621	0.4842	122.886	1.1056	0.4689	0.607	0.6115	0.6062	0.6304	0.6115	0.6169
			AffinityPropagation	0.1562	29.2252	1.9869	0.2737	0.5669	0.5883	0.4258	0.4592	0.5883	0.9514	0.6403	598.476	0.5179	0.4341	0.6675	0.6771	0.5271	0.5935	0.6771	0.9466
			AgglomerativeClustering	0.1355	54.0833	1.7124	0.1005	0.2924	0.2962	0.4894	0.5035	0.2962	0.2124	0.2875	96.4363	1.0343	0.1005	0.2924	0.2962	0.4894	0.5035	0.2962	0.2124
			Birch	0.2003	54.9297	2.043	0.3623	0.4904	0.4961	0.4793	0.544	0.4961	0.5141	0.3844	74.2799	1.2612	0.1542	0.3494	0.3574	0.3782	0.4469	0.3574	0.3389
			OPTICS	-0.0895	10.1164	1.7061	0.0536	0.2799	0.3045	0.3092	0.4196	0.3045	0.3	-0.0406	22.1366	1.0416	0.0667	0.3513	0.3874	0.304	0.3121	0.3874	0.5339
			Dataset Kolodzie	Silhoutte	chs	dbs	ari	ami	nmi	cs	fms	vms	hs	Silhoutte	chs	dbs	ari	ami	nmi	cs	fms	vms	hs
			Louvain	0.2582	312.682	1.5844	0.3718	0.6394	0.642	0.4777	0.559	0.642	0.9783	0.3648	482.78	0.9844	0.1868	0.5093	0.5165	0.3513	0.387	0.5165	0.9747
			KMeans	0.3582	426.438	1.0518	0.3822	0.4222	0.4238	0.4255	0.6019	0.4238	0.4221	0.3186	194.5	1.4112	0.295	0.4686	0.47	0.4837	0.5586	0.47	0.4571
			AffinityPropagation	0.1563	167.458	1.4999	0.1575	0.4808	0.4911	0.3279	0.3543	0.4911	0.9774	0.3732	520.418	0.9908	0.1522	0.4905	0.4986	0.3342	0.3481	0.4986	0.982
			AgglomerativeClustering	0.3608	391.778	1.1662	0.0355	0.0192	0.0209	0.029	0.4753	0.0209	0.0163	0.2106	157.435	1.481	0.2745	0.3973	0.3983	0.5829	0.6283	0.3983	0.3025
			Birch	0.3586	426.263	1.0508	0.3849	0.4284	0.4299	0.432	0.6039	0.4299	0.4279	0.3186	194.5	1.4112	0.295	0.4686	0.47	0.4837	0.5586	0.47	0.4571
			OPTICS	-0.2839	34.2025	1.4299	0.2517	0.37	0.3784	0.4143	0.5841	0.3784	0.3483	-0.1805	16.1474	1.1452	0.0116	0.2567	0.2806	0.2072	0.3355	0.2806	0.4344
			Dataset Klein	Silhoutte	chs	dbs	ari	ami	nmi	cs	fms	vms	hs	Silhoutte	chs	dbs	ari	ami	nmi	cs	fms	vms	hs
			Louvain	0.1662	798.135	1.6938	0.4897	0.7009	0.7017	0.5602	0.6286	0.7017	0.9389	0.2388	684.701	1.2003	0.2194	0.5607	0.5633	0.402	0.4004	0.5633	0.9406
			KMeans	0.2808	1446.33	1.3789	0.6367	0.6859	0.6863	0.6779	0.7361	0.6863	0.6949	0.3395	701.922	1.5641	0.6992	0.7062	0.7066	0.6939	0.7807	0.7066	0.7198
			AffinityPropagation	0.0485	199.174	2.7284	0.1002	0.4626	0.4696	0.3133	0.2636	0.4696	0.9366	0.2198	547.75	1.2191	0.0929	0.4621	0.4697	0.311	0.2561	0.4697	0.9594
			AgglomerativeClustering	0.3536	1909.48	1.1465	0.2087	0.2933	0.2937	0.43	0.5167	0.2937	0.223	0.211	607.056	1.7961	0.4611	0.6181	0.6183	0.9467	0.6999	0.6183	0.459
			Birch	0.282	1278.53	1.4234	0.5121	0.6515	0.652	0.6619	0.6553	0.652	0.6424	0.2994	603.937	1.6229	0.6444	0.6562	0.6567	0.6477	0.7413	0.6567	0.6659
			OPTICS	-0.3334	7.1733	1.3406	-0.0002	0.01	0.0129	0.1794	0.5249	0.0129	0.0067	-0.5156	9.5672	1.182	0.0124	0.1769	0.203	0.2035	0.4323	0.203	0.2026
			Dataset Zeisel	Silhoutte	chs	dbs	ari	ami	nmi	cs	fms	vms	hs	Silhoutte	chs	dbs	ari	ami	nmi	cs	fms	vms	hs
			Louvain	0.1248	336.902	2.052	0.4649	0.6783	0.6804	0.5694	0.5829	0.6804	0.8451	0.1753	505.019	1.4064	0.226	0.5677	0.5736	0.4342	0.3806	0.5736	0.8448
			KMeans	0.1544	639.062	1.9204	0.4877	0.6267	0.628	0.5932	0.5861	0.628	0.667	0.361	909.296	1.0908	0.5576	0.7015	0.7025	0.6636	0.6449	0.7025	0.7463
			AffinityPropagation	0.068	94.693	2.1897	0.0789	0.4725	0.4925	0.3395	0.2216	0.4925	0.8961	0.219	456.75	1.3212	0.0867	0.4749	0.4898	0.343	0.2277	0.4898	0.8562
			AgglomerativeClustering	0.2894	1459.45	1.3658	0.3614	0.4705	0.4709	0.8264	0.6064	0.4709	0.3293	0.1822	585.935	1.959	0.2973	0.4283	0.4288	0.8028	0.5773	0.4288	0.2925
			Birch	0.1593	560.142	1.9463	0.5099	0.5814	0.5829	0.5598	0.6055	0.5829	0.6079	0.3327	848.712	1.1332	0.546	0.6904	0.6915	0.6527	0.6352	0.6915	0.7351
			OPTICS	-0.261	8.5327	1.2405	0.0059	0.0236	0.0304	0.3251	0.4596	0.0304	0.0159	-0.414	10.7857	1.1682	0.0324	0.2136	0.2583	0.255	0.3628	0.2583	0.2617
Test6 vs Test5	Without	Binarized		Test6										Test5
			Dataset Chung	Silhoutte	chs	dbs	ari	ami	nmi	cs	fms	vms	hs	Silhoutte	chs	dbs	ari	ami	nmi	cs	fms	vms	hs
			Louvain	0.2502	49.2057	1.3689	0.5138	0.685	0.6927	0.5598	0.6522	0.6927	0.9086	0.5605	456.39	0.6669	0.326	0.606	0.6189	0.4653	0.5028	0.6189	0.9239
			KMeans	0.2211	64.531	1.78	0.2952	0.4578	0.4639	0.4552	0.5043	0.4639	0.473	0.4844	128.035	1.2482	0.3881	0.5336	0.5388	0.5207	0.5629	0.5388	0.5582
			AffinityPropagation	0.1711	31.0225	2.123	0.3474	0.595	0.6126	0.4544	0.5234	0.6126	0.9399	0.5413	508.258	0.7428	0.3831	0.6389	0.6491	0.4995	0.5517	0.6491	0.9267
			AgglomerativeClustering	0.1434	57.8633	1.6357	0.1005	0.2924	0.2962	0.4894	0.5035	0.2962	0.2124	0.2772	93.9712	1.0797	0.1005	0.2924	0.2962	0.4894	0.5035	0.2962	0.2124
			Birch	0.211	57.5907	1.5762	0.2629	0.4679	0.4744	0.4916	0.5072	0.4744	0.4583	0.4642	119.29	1.1167	0.3777	0.5499	0.5551	0.5516	0.5681	0.5551	0.5585
			OPTICS	0.0121	16.6698	1.7382	0.2098	0.4041	0.4225	0.3929	0.462	0.4225	0.457	-0.1669	15.8511	1.1175	0.1299	0.3731	0.4089	0.3365	0.3955	0.4089	0.521
			Dataset Kolodzie	Silhoutte	chs	dbs	ari	ami	nmi	cs	fms	vms	hs	Silhoutte	chs	dbs	ari	ami	nmi	cs	fms	vms	hs
			Louvain	0.3093	316.672	1.4184	0.4441	0.6711	0.6733	0.5132	0.6168	0.6733	0.9784	0.367	637.081	1.0973	0.244	0.5439	0.5499	0.3816	0.4461	0.5499	0.9834
			KMeans	0.3595	419.753	1.0568	0.3836	0.4158	0.4173	0.4188	0.6025	0.4173	0.4159	0.3235	177.597	1.6025	0.3439	0.4064	0.408	0.4189	0.5882	0.408	0.3977
			AffinityPropagation	0.1457	146.746	1.7249	0.1913	0.497	0.5056	0.3434	0.3914	0.5056	0.9576	0.4578	791.008	0.9596	0.2703	0.5664	0.5712	0.4029	0.4708	0.5712	0.9811
			AgglomerativeClustering	0.3389	337.497	1.2594	0.0355	0.0192	0.0209	0.029	0.4753	0.0209	0.0163	0.2242	165.159	1.2244	0.1195	0.294	0.2953	0.4479	0.5489	0.2953	0.2203
			Birch	0.3586	418.052	1.0603	0.3849	0.4284	0.4299	0.432	0.6039	0.4299	0.4279	0.2488	118.886	1.2226	0.2093	0.3605	0.3626	0.4499	0.581	0.3626	0.3036
			OPTICS	-0.1813	31.1549	1.4531	0.1368	0.3402	0.3466	0.3385	0.4909	0.3466	0.3552	-0.2908	13.2037	1.0985	0.0125	0.2371	0.2639	0.2023	0.3731	0.2639	0.3795
			Dataset Klein	Silhoutte	chs	dbs	ari	ami	nmi	cs	fms	vms	hs	Silhoutte	chs	dbs	ari	ami	nmi	cs	fms	vms	hs
			Louvain	0.1549	746.212	1.6813	0.528	0.7154	0.7161	0.5837	0.6563	0.7161	0.9263	0.2482	735.725	1.2623	0.2255	0.5646	0.5671	0.4051	0.4067	0.5671	0.945
			KMeans	0.2778	1357.35	1.3922	0.6277	0.6761	0.6765	0.6684	0.7296	0.6765	0.6848	0.3307	734.043	1.5584	0.5698	0.6245	0.625	0.6137	0.6859	0.625	0.6368
			AffinityPropagation	0.0431	183.706	2.9612	0.1099	0.4764	0.4827	0.3242	0.2774	0.4827	0.9447	0.2016	521.404	1.2876	0.0897	0.4593	0.4669	0.3091	0.2509	0.4669	0.9532
			AgglomerativeClustering	0.3375	1714.19	1.1743	0.4097	0.4989	0.4992	0.7295	0.6502	0.4992	0.3794	0.2114	610.383	1.789	0.4572	0.6131	0.6133	0.9399	0.6976	0.6133	0.4552
			Birch	0.2627	1240.33	1.3444	0.7854	0.8046	0.8048	0.8113	0.8465	0.8048	0.7984	0.2981	611.321	1.5349	0.6921	0.6843	0.6847	0.6756	0.7762	0.6847	0.694
			OPTICS	-0.1975	5.7463	1.285	-0.0003	0.0055	0.0074	0.1709	0.5264	0.0074	0.0038	-0.5443	7.9728	1.1679	0.0062	0.1506	0.1773	0.1949	0.4469	0.1773	0.1627
			Dataset Zeisel	Silhoutte	chs	dbs	ari	ami	nmi	cs	fms	vms	hs	Silhoutte	chs	dbs	ari	ami	nmi	cs	fms	vms	hs
			Louvain	0.1248	336.902	2.052	0.4649	0.6783	0.6804	0.5694	0.5829	0.6804	0.8451	0.1753	505.019	1.4064	0.226	0.5677	0.5736	0.4342	0.3806	0.5736	0.8448
			KMeans	0.1544	639.062	1.9204	0.4877	0.6267	0.628	0.5932	0.5861	0.628	0.667	0.361	909.296	1.0908	0.5576	0.7015	0.7025	0.6636	0.6449	0.7025	0.7463
			AffinityPropagation	0.068	94.693	2.1897	0.0789	0.4725	0.4925	0.3395	0.2216	0.4925	0.8961	0.219	456.75	1.3212	0.0867	0.4749	0.4898	0.343	0.2277	0.4898	0.8562
			AgglomerativeClustering	0.2894	1459.45	1.3658	0.3614	0.4705	0.4709	0.8264	0.6064	0.4709	0.3293	0.1822	585.935	1.959	0.2973	0.4283	0.4288	0.8028	0.5773	0.4288	0.2925
			Birch	0.1593	560.142	1.9463	0.5099	0.5814	0.5829	0.5598	0.6055	0.5829	0.6079	0.3327	848.712	1.1332	0.546	0.6904	0.6915	0.6527	0.6352	0.6915	0.7351
			OPTICS	-0.261	8.5327	1.2405	0.0059	0.0236	0.0304	0.3251	0.4596	0.0304	0.0159	-0.414	10.7857	1.1682	0.0324	0.2136	0.2583	0.255	0.3628	0.2583	0.2617
Test9 vs Test8	Without	No		Test9										Test8
			Dataset Chung	Silhoutte	chs	dbs	ari	ami	nmi	cs	fms	vms	hs	Silhoutte	chs	dbs	ari	ami	nmi	cs	fms	vms	hs
			Louvain	0.255	51.3582	1.4042	0.5087	0.6695	0.6775	0.5468	0.6481	0.6775	0.8904	0.4564	452.001	0.8681	0.2819	0.5893	0.6045	0.4462	0.4648	0.6045	0.9368
			KMeans	0.2242	67.8921	1.7606	0.2894	0.4548	0.461	0.4527	0.5006	0.461	0.4696	0.4729	112.408	1.294	0.3889	0.543	0.5481	0.5304	0.5639	0.5481	0.567
			AffinityPropagation	0.2091	31.3428	2.0888	0.4058	0.6107	0.628	0.4713	0.5711	0.628	0.9406	0.6242	528.586	0.5547	0.4289	0.6592	0.6691	0.5208	0.5888	0.6691	0.9355
			AgglomerativeClustering	0.2302	62.8817	1.5796	0.2175	0.3658	0.3694	0.7005	0.6043	0.3694	0.2508	0.2604	84.7916	1.1081	0.1005	0.2924	0.2962	0.4894	0.5035	0.2962	0.2124
			Birch	0.1915	61.3501	1.7477	0.4923	0.6509	0.6549	0.651	0.6477	0.6549	0.6588	0.3641	73.2677	1.2983	0.2602	0.4616	0.4681	0.4829	0.5079	0.4681	0.4541
			OPTICS	0.054	17.1267	1.7942	0.1573	0.3887	0.4035	0.3961	0.4485	0.4035	0.4112	-0.017	27.4327	1.1641	0.0978	0.3838	0.4156	0.3235	0.3196	0.4156	0.5809
			Dataset Kolodzie	Silhoutte	chs	dbs	ari	ami	nmi	cs	fms	vms	hs	Silhoutte	chs	dbs	ari	ami	nmi	cs	fms	vms	hs
			Louvain	0.2866	275.78	1.5743	0.4424	0.6663	0.6684	0.5095	0.6153	0.6684	0.9716	0.3415	550.919	1.071	0.1863	0.5102	0.5173	0.352	0.3866	0.5173	0.9752
			KMeans	0.3343	386.672	1.0914	0.3844	0.4236	0.4251	0.4269	0.6035	0.4251	0.4233	0.3126	182.016	1.568	0.2914	0.3738	0.3755	0.3818	0.5501	0.3755	0.3694
			AffinityPropagation	0.1039	118.523	2.0867	0.1955	0.5029	0.5114	0.3477	0.3965	0.5114	0.9667	0.3798	605.659	1.054	0.1869	0.5125	0.5192	0.3538	0.3872	0.5192	0.9752
			AgglomerativeClustering	0.3366	349.846	1.2409	0.0355	0.0192	0.0209	0.029	0.4753	0.0209	0.0163	0.2157	159.279	1.3703	0.1195	0.294	0.2953	0.4479	0.5489	0.2953	0.2203
			Birch	0.3341	386.633	1.0917	0.3849	0.4284	0.4299	0.432	0.6039	0.4299	0.4279	0.3115	183.139	1.5631	0.3439	0.4064	0.408	0.4189	0.5882	0.408	0.3977
			OPTICS	-0.3743	4.6051	1.4127	-0.0113	0.0415	0.0543	0.1565	0.5642	0.0543	0.0328	-0.2454	12.9043	1.1494	0.0001	0.2468	0.2737	0.2051	0.3471	0.2737	0.4111
			Dataset Klein	Silhoutte	chs	dbs	ari	ami	nmi	cs	fms	vms	hs	Silhoutte	chs	dbs	ari	ami	nmi	cs	fms	vms	hs
			Louvain	0.148	788.079	1.8289	0.4644	0.6938	0.6947	0.5518	0.6086	0.6947	0.9374	0.2393	619.701	1.1963	0.2138	0.5542	0.5571	0.3952	0.3944	0.5571	0.9438
			KMeans	0.2829	1491.76	1.3659	0.6157	0.6612	0.6616	0.6541	0.7211	0.6616	0.6693	0.3309	718.803	1.4877	0.713	0.7222	0.7226	0.7115	0.7911	0.7226	0.7339
			AffinityPropagation	0.0418	203.133	2.8232	0.1005	0.4696	0.4763	0.3187	0.264	0.4763	0.9423	0.2146	493.283	1.2372	0.0824	0.4562	0.4641	0.3061	0.2405	0.4641	0.959
			AgglomerativeClustering	0.3632	2003.82	1.1004	0.3933	0.4849	0.4851	0.7053	0.6374	0.4851	0.3697	0.2029	585.732	1.8341	0.4479	0.6	0.6003	0.9213	0.6919	0.6003	0.4451
			Birch	0.293	1329.36	1.3503	0.697	0.7512	0.7516	0.7747	0.7879	0.7516	0.7297	0.293	609.887	1.5782	0.7315	0.7464	0.7467	0.7346	0.8046	0.7467	0.7593
			OPTICS	-0.1537	18.1119	0.8681	0	0.0106	0.0125	0.1925	0.5252	0.0125	0.0064	-0.5348	7.9425	1.1953	-0.0008	0.1509	0.179	0.1895	0.4361	0.179	0.1696
			Dataset Zeisel	Silhoutte	chs	dbs	ari	ami	nmi	cs	fms	vms	hs	Silhoutte	chs	dbs	ari	ami	nmi	cs	fms	vms	hs
			Louvain	0.0787	326.319	2.1446	0.4335	0.6666	0.669	0.5556	0.5575	0.669	0.8404	0.2102	484.051	1.3746	0.2362	0.5746	0.5802	0.4398	0.3917	0.5802	0.8525
			KMeans	0.154	703.568	1.9306	0.4804	0.6173	0.6185	0.5843	0.58	0.6185	0.6571	0.361	860.293	1.1033	0.5354	0.6645	0.6657	0.629	0.6262	0.6657	0.7068
			AffinityPropagation	0.0729	105.89	2.1195	0.0856	0.4692	0.4891	0.338	0.2304	0.4891	0.8842	0.2272	442.467	1.272	0.0934	0.4907	0.5048	0.354	0.2401	0.5048	0.8795
			AgglomerativeClustering	0.2964	1541.65	1.3014	0.3428	0.4381	0.4386	0.7748	0.5944	0.4386	0.3058	0.1674	511.022	1.9538	0.2612	0.4107	0.4112	0.811	0.5628	0.4112	0.2754
			Birch	0.1744	611.175	1.84	0.5894	0.6461	0.6473	0.6292	0.671	0.6473	0.6666	0.3184	736.393	1.2261	0.5093	0.636	0.6373	0.611	0.6049	0.6373	0.6659
			OPTICS	-0.3487	7.7988	1.5134	0.0084	0.05	0.0606	0.3113	0.4545	0.0606	0.0336	-0.3785	11.1581	1.1477	0.0127	0.2161	0.2657	0.2456	0.3303	0.2657	0.2894
Test12 vs Test11	With	Discretized		Test12										Test11
			Dataset Chung	Silhoutte	chs	dbs	ari	ami	nmi	cs	fms	vms	hs	Silhoutte	chs	dbs	ari	ami	nmi	cs	fms	vms	hs
			Louvain	0.1904	30.9567	1.5374	0.5177	0.6925	0.7008	0.5595	0.6576	0.7008	0.9378	0.5206	425.401	0.7468	0.3215	0.6038	0.6177	0.4615	0.5001	0.6177	0.9337
			KMeans	0.1605	43.3273	2.1175	0.2821	0.4169	0.4235	0.4142	0.4935	0.4235	0.4331	0.4775	135.297	1.1906	0.6244	0.7016	0.7049	0.6818	0.7325	0.7049	0.7296
			AffinityPropagation	0.1115	17.7792	2.353	0.2253	0.5423	0.5664	0.4041	0.4127	0.5664	0.9468	0.5626	443.134	0.6758	0.4135	0.629	0.6407	0.4937	0.5763	0.6407	0.9124
			AgglomerativeClustering	0.111	43.9577	2.0601	0.1059	0.297	0.3008	0.4946	0.5058	0.3008	0.2161	0.2919	101.098	1.0344	0.1005	0.2924	0.2962	0.4894	0.5035	0.2962	0.2124
			Birch	0.1545	40.7755	2.3304	0.3963	0.5396	0.5447	0.525	0.5674	0.5447	0.5658	0.3614	81.0253	1.1894	0.1644	0.3678	0.3755	0.392	0.4505	0.3755	0.3603
			OPTICS	-0.0579	7.1454	1.7968	0.0346	0.1726	0.1959	0.2885	0.4912	0.1959	0.1483	-0.1214	14.4232	1.0987	0.026	0.3004	0.3465	0.2731	0.301	0.3465	0.4741
			Dataset Kolodzie	Silhoutte	chs	dbs	ari	ami	nmi	cs	fms	vms	hs	Silhoutte	chs	dbs	ari	ami	nmi	cs	fms	vms	hs
			Louvain	0.2315	146.345	1.8093	0.4426	0.6663	0.6685	0.5096	0.6155	0.6685	0.9716	0.3736	567.927	0.9287	0.2064	0.5165	0.5233	0.3586	0.4077	0.5233	0.9676
			KMeans	0.2577	225.1	1.4244	0.3801	0.4044	0.406	0.4071	0.5999	0.406	0.405	0.3531	241.272	1.3412	0.2924	0.3743	0.376	0.3825	0.5511	0.376	0.3697
			AffinityPropagation	0.0882	49.5128	1.8738	0.1455	0.4677	0.4812	0.3184	0.3403	0.4812	0.9846	0.3808	615.369	0.9472	0.202	0.5172	0.5236	0.3591	0.403	0.5236	0.9664
			AgglomerativeClustering	0.2612	211.223	1.6141	0.0334	0.0176	0.0193	0.0266	0.4731	0.0193	0.0151	0.2406	179.622	1.2348	0.2096	0.3417	0.3429	0.5237	0.6018	0.3429	0.2549
			Birch	0.2559	223.187	1.4312	0.3805	0.4257	0.4273	0.429	0.6008	0.4273	0.4256	0.3129	196.752	1.4149	0.7699	0.7792	0.7798	0.816	0.8588	0.7798	0.7468
			OPTICS	-0.2438	13.0561	1.6996	0.0665	0.2674	0.2757	0.3056	0.4908	0.2757	0.2512	-0.2972	13.8504	1.1639	0.0164	0.2385	0.2633	0.2081	0.3914	0.2633	0.3583
			Dataset Klein	Silhoutte	chs	dbs	ari	ami	nmi	cs	fms	vms	hs	Silhoutte	chs	dbs	ari	ami	nmi	cs	fms	vms	hs
			Louvain	0.1035	311.948	2.5039	0.5527	0.7172	0.7179	0.5926	0.6734	0.7179	0.9106	0.187	856.059	1.308	0.2043	0.5507	0.5534	0.3927	0.3851	0.5534	0.9369
			KMeans	0.2292	609.369	1.7783	0.7572	0.7959	0.7962	0.8169	0.8288	0.7962	0.7764	0.4153	1473.04	0.9732	0.7397	0.7557	0.756	0.7463	0.8109	0.756	0.7661
			AffinityPropagation	0.0035	42.4537	3.3177	0.0719	0.4287	0.4392	0.2876	0.2215	0.4392	0.9295	0.2233	754.754	1.1515	0.1021	0.4653	0.4719	0.3159	0.2661	0.4719	0.9325
			AgglomerativeClustering	0.2387	906.37	1.6464	0.4256	0.5218	0.5221	0.7661	0.6623	0.5221	0.396	0.3038	1037.28	1.3886	0.4949	0.6428	0.643	0.9672	0.7169	0.643	0.4815
			Birch	0.2278	594.116	1.7644	0.7596	0.7985	0.7987	0.8234	0.8313	0.7987	0.7755	0.3777	1090.9	1.0675	0.6223	0.6892	0.6896	0.7092	0.7358	0.6896	0.6711
			Dataset Zeisel	Silhoutte	chs	dbs	ari	ami	nmi	cs	fms	vms	hs	Silhoutte	chs	dbs	ari	ami	nmi	cs	fms	vms	hs
			Louvain	0.0784	178.324	2.6093	0.571	0.7087	0.7104	0.6171	0.6651	0.7104	0.8372	0.2268	575.904	1.33	0.2511	0.5806	0.5858	0.4499	0.4031	0.5858	0.8393
			KMeans	0.1225	324.811	2.2876	0.6177	0.6211	0.6225	0.6143	0.6958	0.6225	0.6308	0.4192	1021.2	0.9717	0.7176	0.763	0.7638	0.7336	0.7757	0.7638	0.7967
			AffinityPropagation	0.0261	31.7424	2.2838	0.0695	0.446	0.4742	0.3236	0.2061	0.4742	0.8873	0.1987	443.973	1.3472	0.099	0.4924	0.5066	0.3556	0.2479	0.5066	0.8809
			AgglomerativeClustering	0.1993	718.109	1.9551	0.3531	0.4482	0.4486	0.7895	0.601	0.4486	0.3133	0.1818	614.183	1.5867	0.2399	0.4099	0.4104	0.8256	0.5507	0.4104	0.2731
			Birch	0.125	299.83	2.2839	0.6333	0.6237	0.6251	0.6306	0.7105	0.6251	0.6196	0.3774	845.107	1.0811	0.706	0.7297	0.7307	0.7044	0.7659	0.7307	0.759
			OPTICS	-0.0261	5.7346	1.3417	0.0017	0.0063	0.0086	0.2617	0.4595	0.0086	0.0044	-0.4809	9.1448	1.1661	0.0179	0.1829	0.2279	0.2517	0.3779	0.2279	0.2083
Test15 vs Test14	With	Binarized		Test15										Test14
			Dataset Chung	Silhoutte	chs	dbs	ari	ami	nmi	cs	fms	vms	hs	Silhoutte	chs	dbs	ari	ami	nmi	cs	fms	vms	hs
			Louvain	0.1723	28.9027	1.7239	0.5098	0.6722	0.6802	0.5489	0.649	0.6802	0.894	0.4956	335.137	0.7372	0.3407	0.606	0.6181	0.4707	0.5129	0.6181	0.8999
			KMeans	0.1421	38.5785	2.3238	0.2968	0.4302	0.4366	0.4256	0.502	0.4366	0.4481	0.4441	112.667	1.2949	0.3093	0.4389	0.4452	0.432	0.5083	0.4452	0.4592
			AffinityPropagation	0.0699	14.8871	2.8005	0.2095	0.5124	0.5367	0.3829	0.394	0.5367	0.8971	0.4944	402.066	0.7951	0.3686	0.626	0.6386	0.4845	0.5411	0.6386	0.9363
			AgglomerativeClustering	0.1111	43.4964	2.0879	0.1005	0.2924	0.2962	0.4894	0.5035	0.2962	0.2124	0.2672	89.7441	1.0887	0.1005	0.2924	0.2962	0.4894	0.5035	0.2962	0.2124
			Birch	0.1385	36.8567	2.4848	0.3944	0.5171	0.5225	0.5019	0.5649	0.5225	0.5447	0.3861	82.9161	1.3624	0.2601	0.4233	0.43	0.4306	0.4915	0.43	0.4294
			OPTICS	-0.0134	7.9798	2.085	0.0265	0.1217	0.1332	0.3054	0.5205	0.1332	0.0852	-0.2044	21.7188	1.0435	0.1154	0.3704	0.3977	0.3702	0.4322	0.3977	0.4295
			Dataset Kolodzie	Silhoutte	chs	dbs	ari	ami	nmi	cs	fms	vms	hs	Silhoutte	chs	dbs	ari	ami	nmi	cs	fms	vms	hs
			Louvain	0.2064	134.098	1.9131	0.4418	0.6659	0.6681	0.5092	0.6148	0.6681	0.971	0.3387	1182.04	1.0261	0.2349	0.5375	0.5435	0.3767	0.4368	0.5435	0.9753
			KMeans	0.2534	214.673	1.4425	0.3845	0.4195	0.4211	0.4226	0.6031	0.4211	0.4196	0.3951	244.531	1.365	0.2914	0.3738	0.3755	0.3818	0.5501	0.3755	0.3694
			AffinityPropagation	0.0845	48.6296	2.3364	0.1954	0.4991	0.5092	0.3444	0.3965	0.5092	0.9762	0.4325	1431.96	0.879	0.2796	0.5656	0.5704	0.4024	0.4793	0.5704	0.9796
			AgglomerativeClustering	0.2404	182.407	1.7403	0.0355	0.0192	0.0209	0.029	0.4753	0.0209	0.0163	0.2741	202.945	1.2091	0.2745	0.3973	0.3983	0.5829	0.6283	0.3983	0.3025
			Birch	0.2525	213.943	1.4477	0.3849	0.4284	0.4299	0.432	0.6039	0.4299	0.4279	0.3653	217.895	1.0885	0.4319	0.5113	0.5127	0.5582	0.6659	0.5127	0.474
			OPTICS	-0.3339	4.1706	1.8448	0.0004	0.0625	0.0719	0.1954	0.5673	0.0719	0.044	-0.4063	14.735	1.0427	0.0473	0.2412	0.2634	0.2205	0.4388	0.2634	0.327
			Dataset Klein	Silhoutte	chs	dbs	ari	ami	nmi	cs	fms	vms	hs	Silhoutte	chs	dbs	ari	ami	nmi	cs	fms	vms	hs
			Louvain	0.1002	282.301	2.6164	0.6387	0.7232	0.7239	0.6221	0.7358	0.7239	0.8656	0.1858	1160.69	1.4259	0.2431	0.564	0.5663	0.4109	0.4204	0.5663	0.9109
			KMeans	0.2096	539.72	1.9892	0.7434	0.778	0.7783	0.7959	0.8187	0.7783	0.7614	0.4835	2217.43	0.858	0.7102	0.7304	0.7307	0.7193	0.7891	0.7307	0.7425
			AffinityPropagation	-0.0016	38.9375	3.5645	0.0742	0.4252	0.4349	0.2858	0.2249	0.4349	0.9088	0.1984	972.158	1.1934	0.1322	0.48	0.4861	0.3293	0.3057	0.4861	0.9281
			AgglomerativeClustering	0.2205	826.734	1.7405	0.4161	0.5097	0.51	0.7461	0.655	0.51	0.3874	0.3612	1345.97	1.0789	0.4696	0.6259	0.6261	0.9564	0.7049	0.6261	0.4653
			Birch	0.2087	528.643	1.9904	0.7674	0.8106	0.8109	0.8296	0.8357	0.8109	0.793	0.4922	2059.35	0.7697	0.7805	0.788	0.7883	0.7963	0.8432	0.7883	0.7804
			Dataset Zeisel	Silhoutte	chs	dbs	ari	ami	nmi	cs	fms	vms	hs	Silhoutte	chs	dbs	ari	ami	nmi	cs	fms	vms	hs
			Louvain	0.0784	178.324	2.6093	0.571	0.7087	0.7104	0.6171	0.6651	0.7104	0.8372	0.2268	575.904	1.33	0.2511	0.5806	0.5858	0.4499	0.4031	0.5858	0.8393
			KMeans	0.1225	324.811	2.2876	0.6177	0.6211	0.6225	0.6143	0.6958	0.6225	0.6308	0.4192	1021.2	0.9717	0.7176	0.763	0.7638	0.7336	0.7757	0.7638	0.7967
			AffinityPropagation	0.0261	31.7424	2.2838	0.0695	0.446	0.4742	0.3236	0.2061	0.4742	0.8873	0.1987	443.973	1.3472	0.099	0.4924	0.5066	0.3556	0.2479	0.5066	0.8809
			AgglomerativeClustering	0.1993	718.109	1.9551	0.3531	0.4482	0.4486	0.7895	0.601	0.4486	0.3133	0.1818	614.183	1.5867	0.2399	0.4099	0.4104	0.8256	0.5507	0.4104	0.2731
			Birch	0.125	299.83	2.2839	0.6333	0.6237	0.6251	0.6306	0.7105	0.6251	0.6196	0.3774	845.107	1.0811	0.706	0.7297	0.7307	0.7044	0.7659	0.7307	0.759
			OPTICS	-0.0261	5.7346	1.3417	0.0017	0.0063	0.0086	0.2617	0.4595	0.0086	0.0044	-0.4809	9.1448	1.1661	0.0179	0.1829	0.2279	0.2517	0.3779	0.2279	0.2083
Test18 vs Test17	With	No		Test18										Test17
			Dataset Chung	Silhoutte	chs	dbs	ari	ami	nmi	cs	fms	vms	hs	Silhoutte	chs	dbs	ari	ami	nmi	cs	fms	vms	hs
			Louvain	0.1898	32.0029	1.5772	0.5211	0.6952	0.7035	0.5622	0.66	0.7035	0.9399	0.4068	460.904	0.8973	0.2956	0.5894	0.6048	0.448	0.4768	0.6048	0.9303
			KMeans	0.1609	46.2552	2.0976	0.2936	0.4472	0.4534	0.4434	0.5015	0.4534	0.4639	0.5313	279.542	0.7942	0.3249	0.4573	0.4634	0.4488	0.5179	0.4634	0.4789
			AffinityPropagation	0.1187	20.5891	2.3642	0.2912	0.5781	0.597	0.4362	0.4747	0.597	0.9455	0.4506	492.174	0.8059	0.3794	0.6287	0.6402	0.4898	0.5486	0.6402	0.924
			AgglomerativeClustering	0.111	44.4943	2.0192	0.0952	0.2879	0.2917	0.4841	0.5013	0.2917	0.2087	0.3358	138.808	1.436	0.2583	0.372	0.3751	0.531	0.5567	0.3751	0.29
			Birch	0.1494	42.3164	2.3356	0.3836	0.5234	0.5287	0.51	0.5587	0.5287	0.5487	0.4989	246.766	0.8745	0.4379	0.561	0.5658	0.5434	0.5964	0.5658	0.5902
			OPTICS	-0.0183	10.2379	1.9874	0.0038	0.1636	0.1777	0.2741	0.468	0.1777	0.1315	-0.1321	16.977	1.1222	0.0637	0.3503	0.3878	0.3101	0.3296	0.3878	0.5173
			Dataset Kolodzie	Silhoutte	chs	dbs	ari	ami	nmi	cs	fms	vms	hs	Silhoutte	chs	dbs	ari	ami	nmi	cs	fms	vms	hs
			Louvain	0.2018	124.499	2.0412	0.4408	0.6627	0.6649	0.5068	0.614	0.6649	0.9666	0.3268	676.51	1.0825	0.2412	0.5436	0.5492	0.3826	0.4426	0.5492	0.9727
			KMeans	0.2302	203.045	1.4719	0.3827	0.4271	0.4286	0.4305	0.6024	0.4286	0.4267	0.3883	252.705	1.1556	0.295	0.4686	0.47	0.4837	0.5586	0.47	0.4571
			AffinityPropagation	0.0557	40.4681	2.4979	0.1651	0.4806	0.4919	0.3292	0.363	0.4919	0.9724	0.3572	752.427	0.989	0.2305	0.5406	0.5463	0.3795	0.4323	0.5463	0.9746
			AgglomerativeClustering	0.2451	202.669	1.6455	0.0344	0.0184	0.0201	0.0278	0.4742	0.0201	0.0157	0.2665	199.595	1.2028	0.2745	0.3973	0.3983	0.5829	0.6283	0.3983	0.3025
			Birch	0.23	202.815	1.4731	0.3827	0.4271	0.4286	0.4305	0.6024	0.4286	0.4267	0.331	191.308	1.0952	0.1233	0.3482	0.3501	0.3959	0.4958	0.3501	0.3138
			OPTICS	-0.347	3.3103	1.8523	-0.002	0.0456	0.0559	0.1813	0.5718	0.0559	0.033	-0.3866	10.5123	1.1595	0.0698	0.2395	0.2645	0.2243	0.4632	0.2645	0.3222
			Dataset Klein	Silhoutte	chs	dbs	ari	ami	nmi	cs	fms	vms	hs	Silhoutte	chs	dbs	ari	ami	nmi	cs	fms	vms	hs
			Louvain	0.0916	328.692	2.5999	0.6204	0.7456	0.7463	0.6325	0.7244	0.7463	0.9099	0.2116	1128.89	1.2251	0.2194	0.5577	0.5604	0.3994	0.4004	0.5604	0.939
			KMeans	0.2163	611.476	1.9344	0.7438	0.805	0.8053	0.8134	0.8174	0.8053	0.7974	0.4865	1516.83	0.8993	0.9453	0.9165	0.9167	0.9207	0.9607	0.9167	0.9126
			AffinityPropagation	0.0043	43.1395	3.4916	0.0715	0.4278	0.4378	0.2869	0.2216	0.4378	0.9239	0.2137	1013.75	1.181	0.1336	0.4949	0.5005	0.339	0.3092	0.5005	0.9556
			AgglomerativeClustering	0.2271	877.848	1.5955	0.496	0.6511	0.6513	0.9818	0.7183	0.6513	0.4873	0.3164	1075	1.2545	0.4705	0.621	0.6212	0.9461	0.7045	0.6212	0.4624
			Birch	0.2077	590.562	1.9977	0.7421	0.8021	0.8024	0.8104	0.8163	0.8024	0.7945	0.4847	1496.32	0.9061	0.9474	0.9186	0.9188	0.925	0.9623	0.9188	0.9126
			OPTICS	-0.2168	4.862	1.5284	-0.0003	0.0048	0.0067	0.1681	0.5265	0.0067	0.0034	-0.6297	7.4374	1.2022	0.0033	0.1209	0.1451	0.1863	0.4656	0.1451	0.1189
			Dataset Zeisel	Silhoutte	chs	dbs	ari	ami	nmi	cs	fms	vms	hs	Silhoutte	chs	dbs	ari	ami	nmi	cs	fms	vms	hs
			Louvain	0.0325	172.514	2.6399	0.5864	0.7099	0.7116	0.6211	0.6766	0.7116	0.8331	0.2323	527.907	1.4964	0.2614	0.5751	0.5797	0.4493	0.4097	0.5797	0.8165
			KMeans	0.1357	352.052	2.3162	0.5936	0.5979	0.5994	0.6166	0.6831	0.5994	0.5831	0.3935	936.64	1.0071	0.698	0.7344	0.7353	0.7073	0.7595	0.7353	0.7656
			AffinityPropagation	0.0256	24.9173	1.4194	0.0679	0.4198	0.4622	0.313	0.2029	0.4622	0.883	0.1977	381.605	1.3401	0.0912	0.4766	0.4914	0.3443	0.235	0.4914	0.8579
			AgglomerativeClustering	0.2128	737.465	1.8705	0.3602	0.4618	0.4622	0.812	0.6058	0.4622	0.3231	0.1687	573.804	1.6933	0.2336	0.4004	0.4009	0.8087	0.5464	0.4009	0.2665
			Birch	0.1146	323.05	2.4202	0.5911	0.6397	0.641	0.6548	0.6805	0.641	0.6277	0.3406	787.952	1.1417	0.6265	0.6865	0.6876	0.6627	0.7011	0.6876	0.7145
			OPTICS	-0.2141	3.7006	1.5685	0.003	0.0141	0.0198	0.2686	0.4583	0.0198	0.0103	-0.468	10.5853	1.1643	0.0031	0.1729	0.2135	0.2419	0.3688	0.2135	0.191

## Sheet: Data S4
	Naïve PCA										PCA with Graph Embedding
Dataset Chung	Silhoutte	chs	dbs	ari	ami	nmi	cs	fms	vms	hs	Silhoutte	chs	dbs	ari	ami	nmi	cs	fms	vms	hs
Louvain	0.1499	78.8364	1.5138	0.27	0.3503	0.3667	0.3007	0.4447	0.3667	0.4698	0.2389	147.063	1.8533	0.27	0.3503	0.3667	0.3007	0.4447	0.3667	0.4698
KMeans	0.279	137.48	1.256	0.1554	0.2218	0.231	0.2328	0.417	0.231	0.2293	0.493	281.607	0.8232	0.2441	0.3116	0.3192	0.3064	0.4558	0.3192	0.333
AffinityPropagation	0.1413	49.303	1.2786	0.0922	0.2502	0.2962	0.2129	0.2492	0.2962	0.4866	0.3208	231.276	1.0607	0.1128	0.2872	0.3121	0.2327	0.2769	0.3121	0.4739
AgglomerativeClustering	0.3399	179.335	1.1946	0.0792	0.0802	0.0849	0.1264	0.4605	0.0849	0.0639	0.3204	137.726	1.4627	0.1292	0.1453	0.1495	0.2109	0.4726	0.1495	0.1158
Birch	0.2607	126.88	1.2534	0.1429	0.2228	0.2322	0.2368	0.4123	0.2322	0.2277	0.4883	266.056	0.8045	0.2526	0.3336	0.341	0.3303	0.4662	0.341	0.3525
OPTICS	-0.287	7.2565	1.7832	-0.0221	0.1413	0.1695	0.2349	0.4518	0.1695	0.1326	-0.126	19.3922	1.091	0.012	0.1969	0.2375	0.1966	0.3097	0.2375	0.2998
Dataset Kolodzie	Silhoutte	chs	dbs	ari	ami	nmi	cs	fms	vms	hs	Silhoutte	chs	dbs	ari	ami	nmi	cs	fms	vms	hs
Louvain	0.1202	270.794	1.5499	0.1815	0.3686	0.3747	0.2674	0.3707	0.3747	0.6258	0.3009	289.185	1.2167	0.1815	0.3686	0.3747	0.2674	0.3707	0.3747	0.6258
KMeans	0.6873	1284.62	0.6373	0.0109	0.0153	0.0187	0.0258	0.4854	0.0187	0.0146	0.3464	294.465	1.2299	0.2205	0.2593	0.2613	0.2603	0.4927	0.2613	0.2623
AffinityPropagation	0.1729	722.148	1.0533	0.0997	0.2983	0.3214	0.2122	0.2705	0.3214	0.6622	0.3805	429.781	0.8988	0.1007	0.3591	0.3713	0.2458	0.2738	0.3713	0.7589
AgglomerativeClustering	0.7479	868.047	0.4986	-0.0073	0.0025	0.0047	0.0131	0.5532	0.0047	0.0029	0.2498	205.926	1.7565	0.0266	0.0236	0.0252	0.0321	0.437	0.0252	0.0207
Birch	0.6208	1140.78	0.6716	0.0413	0.0308	0.0338	0.0409	0.4677	0.0338	0.0288	0.3165	250.159	1.4161	0.1364	0.1136	0.1159	0.1145	0.4328	0.1159	0.1174
OPTICS	-0.4273	22.3094	1.1188	-0.0145	0.1457	0.1654	0.1795	0.4813	0.1654	0.1534	-0.0901	18.6067	1.1103	0.0684	0.2531	0.2786	0.1984	0.3439	0.2786	0.4677
Dataset Klein	Silhoutte	chs	dbs	ari	ami	nmi	cs	fms	vms	hs	Silhoutte	chs	dbs	ari	ami	nmi	cs	fms	vms	hs
Louvain	0.0477	417.151	2.0082	0.4031	0.6363	0.6374	0.4975	0.5576	0.6374	0.8868	0.1679	653.876	1.7582	0.4031	0.6363	0.6374	0.4975	0.5576	0.6374	0.8868
KMeans	0.2808	1096.15	1.354	0.2897	0.4044	0.4051	0.414	0.5	0.4051	0.3966	0.3489	1238.38	1.0605	0.4756	0.5142	0.5148	0.5081	0.6188	0.5148	0.5216
AffinityPropagation	0.0487	119.84	1.8461	0.094	0.3939	0.4081	0.2713	0.2459	0.4081	0.8236	0.2099	504.713	1.2497	0.0863	0.4073	0.4153	0.2758	0.2408	0.4153	0.8407
AgglomerativeClustering	0.3527	1410.82	1.224	0.1916	0.2801	0.2805	0.411	0.5055	0.2805	0.2129	0.27	963.522	1.5868	0.5197	0.6018	0.6021	0.8769	0.7226	0.6021	0.4584
Birch	0.3491	979.711	1.2782	0.2747	0.4543	0.455	0.5079	0.5249	0.455	0.4121	0.2912	958.41	1.1809	0.4497	0.477	0.4777	0.4748	0.6024	0.4777	0.4806
Dataset Zeisel	Silhoutte	chs	dbs	ari	ami	nmi	cs	fms	vms	hs	Silhoutte	chs	dbs	ari	ami	nmi	cs	fms	vms	hs
Louvain	0.0307	209.542	1.9457	0.3035	0.5359	0.5393	0.4385	0.4369	0.5393	0.7005	0.0568	253.933	2.0437	0.3035	0.5359	0.5393	0.4385	0.4369	0.5393	0.7005
KMeans	0.306	976.538	0.8989	0.0952	0.2375	0.2405	0.2906	0.3481	0.2405	0.2051	0.2404	703.049	1.2997	0.2354	0.3658	0.3679	0.3471	0.3738	0.3679	0.3913
AffinityPropagation	0.1161	280.714	1.2622	0.0601	0.3668	0.3978	0.2752	0.1736	0.3978	0.7172	0.2104	278.029	1.3007	0.0538	0.3864	0.4083	0.2809	0.1706	0.4083	0.7476
AgglomerativeClustering	0.6013	1289.12	0.8487	-0.002	0.0791	0.0801	0.3041	0.4262	0.0801	0.0461	0.1889	690.784	2.0313	0.2979	0.3365	0.3371	0.5858	0.5542	0.3371	0.2366
Birch	0.2655	833.693	0.9064	0.1981	0.3552	0.3578	0.4503	0.447	0.3578	0.2968	0.1855	539.398	1.5377	0.3497	0.417	0.4189	0.3969	0.4708	0.4189	0.4434
OPTICS	-0.5578	24.1651	1.4148	0.0047	0.0728	0.0959	0.252	0.4373	0.0959	0.0592	-0.3415	12.2222	1.158	0.0265	0.2133	0.2611	0.2466	0.347	0.2611	0.2774

## Sheet: Data S5
Tests	With Cluster Autoencoder	Regulation Type	Graph Embedding Type	Datasets	PCA with Graph Embedding										scGNN Results
Test2	Without	Discretized	Graph Embedding												Test2
				Dataset Chung	Silhoutte	chs	dbs	ari	ami	nmi	cs	fms	vms	hs	Silhoutte	chs	dbs	ari	ami	nmi	cs	fms	vms	hs
				Louvain	0.2389	147.063	1.8533	0.27	0.3503	0.3667	0.3007	0.4447	0.3667	0.4698	0.4735	556.1	0.7809	0.3057	0.6088	0.6235	0.4618	0.4879	0.6235	0.9594
				KMeans	0.493	281.607	0.8232	0.2441	0.3116	0.3192	0.3064	0.4558	0.3192	0.333	0.4842	122.886	1.1056	0.4689	0.607	0.6115	0.6062	0.6304	0.6115	0.6169
				AffinityPropagation	0.3208	231.276	1.0607	0.1128	0.2872	0.3121	0.2327	0.2769	0.3121	0.4739	0.6403	598.476	0.5179	0.4341	0.6675	0.6771	0.5271	0.5935	0.6771	0.9466
				AgglomerativeClustering	0.3204	137.726	1.4627	0.1292	0.1453	0.1495	0.2109	0.4726	0.1495	0.1158	0.2875	96.4363	1.0343	0.1005	0.2924	0.2962	0.4894	0.5035	0.2962	0.2124
				Birch	0.4883	266.056	0.8045	0.2526	0.3336	0.341	0.3303	0.4662	0.341	0.3525	0.3844	74.2799	1.2612	0.1542	0.3494	0.3574	0.3782	0.4469	0.3574	0.3389
				OPTICS	-0.126	19.3922	1.091	0.012	0.1969	0.2375	0.1966	0.3097	0.2375	0.2998	-0.0406	22.1366	1.0416	0.0667	0.3513	0.3874	0.304	0.3121	0.3874	0.5339
				Dataset Kolodzie	Silhoutte	chs	dbs	ari	ami	nmi	cs	fms	vms	hs	Silhoutte	chs	dbs	ari	ami	nmi	cs	fms	vms	hs
				Louvain	0.3009	289.185	1.2167	0.1815	0.3686	0.3747	0.2674	0.3707	0.3747	0.6258	0.3648	482.78	0.9844	0.1868	0.5093	0.5165	0.3513	0.387	0.5165	0.9747
				KMeans	0.3464	294.465	1.2299	0.2205	0.2593	0.2613	0.2603	0.4927	0.2613	0.2623	0.3186	194.5	1.4112	0.295	0.4686	0.47	0.4837	0.5586	0.47	0.4571
				AffinityPropagation	0.3805	429.781	0.8988	0.1007	0.3591	0.3713	0.2458	0.2738	0.3713	0.7589	0.3732	520.418	0.9908	0.1522	0.4905	0.4986	0.3342	0.3481	0.4986	0.982
				AgglomerativeClustering	0.2498	205.926	1.7565	0.0266	0.0236	0.0252	0.0321	0.437	0.0252	0.0207	0.2106	157.435	1.481	0.2745	0.3973	0.3983	0.5829	0.6283	0.3983	0.3025
				Birch	0.3165	250.159	1.4161	0.1364	0.1136	0.1159	0.1145	0.4328	0.1159	0.1174	0.3186	194.5	1.4112	0.295	0.4686	0.47	0.4837	0.5586	0.47	0.4571
				OPTICS	-0.0901	18.6067	1.1103	0.0684	0.2531	0.2786	0.1984	0.3439	0.2786	0.4677	-0.1805	16.1474	1.1452	0.0116	0.2567	0.2806	0.2072	0.3355	0.2806	0.4344
				Dataset Klein	Silhoutte	chs	dbs	ari	ami	nmi	cs	fms	vms	hs	Silhoutte	chs	dbs	ari	ami	nmi	cs	fms	vms	hs
				Louvain	0.1679	653.876	1.7582	0.4031	0.6363	0.6374	0.4975	0.5576	0.6374	0.8868	0.2388	684.701	1.2003	0.2194	0.5607	0.5633	0.402	0.4004	0.5633	0.9406
				KMeans	0.3489	1238.38	1.0605	0.4756	0.5142	0.5148	0.5081	0.6188	0.5148	0.5216	0.3395	701.922	1.5641	0.6992	0.7062	0.7066	0.6939	0.7807	0.7066	0.7198
				AffinityPropagation	0.2099	504.713	1.2497	0.0863	0.4073	0.4153	0.2758	0.2408	0.4153	0.8407	0.2198	547.75	1.2191	0.0929	0.4621	0.4697	0.311	0.2561	0.4697	0.9594
				AgglomerativeClustering	0.27	963.522	1.5868	0.5197	0.6018	0.6021	0.8769	0.7226	0.6021	0.4584	0.211	607.056	1.7961	0.4611	0.6181	0.6183	0.9467	0.6999	0.6183	0.459
				Birch	0.2912	958.41	1.1809	0.4497	0.477	0.4777	0.4748	0.6024	0.4777	0.4806	0.2994	603.937	1.6229	0.6444	0.6562	0.6567	0.6477	0.7413	0.6567	0.6659
				OPTICS	-0.51	9.2082	1.1435	0.0106	0.1509	0.1793	0.1861	0.4394	0.1793	0.1731	-0.5156	9.5672	1.182	0.0124	0.1769	0.203	0.2035	0.4323	0.203	0.2026
				Dataset Zeisel	Silhoutte	chs	dbs	ari	ami	nmi	cs	fms	vms	hs	Silhoutte	chs	dbs	ari	ami	nmi	cs	fms	vms	hs
				Louvain	0.0568	253.933	2.0437	0.3035	0.5359	0.5393	0.4385	0.4369	0.5393	0.7005	0.1753	505.019	1.4064	0.226	0.5677	0.5736	0.4342	0.3806	0.5736	0.8448
				KMeans	0.2404	703.049	1.2997	0.2354	0.3658	0.3679	0.3471	0.3738	0.3679	0.3913	0.361	909.296	1.0908	0.5576	0.7015	0.7025	0.6636	0.6449	0.7025	0.7463
				AffinityPropagation	0.2104	278.029	1.3007	0.0538	0.3864	0.4083	0.2809	0.1706	0.4083	0.7476	0.219	456.75	1.3212	0.0867	0.4749	0.4898	0.343	0.2277	0.4898	0.8562
				AgglomerativeClustering	0.1889	690.784	2.0313	0.2979	0.3365	0.3371	0.5858	0.5542	0.3371	0.2366	0.1822	585.935	1.959	0.2973	0.4283	0.4288	0.8028	0.5773	0.4288	0.2925
				Birch	0.1855	539.398	1.5377	0.3497	0.417	0.4189	0.3969	0.4708	0.4189	0.4434	0.3327	848.712	1.1332	0.546	0.6904	0.6915	0.6527	0.6352	0.6915	0.7351
				OPTICS	-0.3415	12.2222	1.158	0.0265	0.2133	0.2611	0.2466	0.347	0.2611	0.2774	-0.414	10.7857	1.1682	0.0324	0.2136	0.2583	0.255	0.3628	0.2583	0.2617
Test5	Without	Binarized	Graph Embedding												Test5
				Dataset Chung	Silhoutte	chs	dbs	ari	ami	nmi	cs	fms	vms	hs	Silhoutte	chs	dbs	ari	ami	nmi	cs	fms	vms	hs
				Louvain	0.2389	147.063	1.8533	0.27	0.3503	0.3667	0.3007	0.4447	0.3667	0.4698	0.5605	456.39	0.6669	0.326	0.606	0.6189	0.4653	0.5028	0.6189	0.9239
				KMeans	0.493	281.607	0.8232	0.2441	0.3116	0.3192	0.3064	0.4558	0.3192	0.333	0.4844	128.035	1.2482	0.3881	0.5336	0.5388	0.5207	0.5629	0.5388	0.5582
				AffinityPropagation	0.3208	231.276	1.0607	0.1128	0.2872	0.3121	0.2327	0.2769	0.3121	0.4739	0.5413	508.258	0.7428	0.3831	0.6389	0.6491	0.4995	0.5517	0.6491	0.9267
				AgglomerativeClustering	0.3204	137.726	1.4627	0.1292	0.1453	0.1495	0.2109	0.4726	0.1495	0.1158	0.2772	93.9712	1.0797	0.1005	0.2924	0.2962	0.4894	0.5035	0.2962	0.2124
				Birch	0.4883	266.056	0.8045	0.2526	0.3336	0.341	0.3303	0.4662	0.341	0.3525	0.4642	119.29	1.1167	0.3777	0.5499	0.5551	0.5516	0.5681	0.5551	0.5585
				OPTICS	-0.126	19.3922	1.091	0.012	0.1969	0.2375	0.1966	0.3097	0.2375	0.2998	-0.1669	15.8511	1.1175	0.1299	0.3731	0.4089	0.3365	0.3955	0.4089	0.521
				Dataset Kolodzie	Silhoutte	chs	dbs	ari	ami	nmi	cs	fms	vms	hs	Silhoutte	chs	dbs	ari	ami	nmi	cs	fms	vms	hs
				Louvain	0.3009	289.185	1.2167	0.1815	0.3686	0.3747	0.2674	0.3707	0.3747	0.6258	0.367	637.081	1.0973	0.244	0.5439	0.5499	0.3816	0.4461	0.5499	0.9834
				KMeans	0.3464	294.465	1.2299	0.2205	0.2593	0.2613	0.2603	0.4927	0.2613	0.2623	0.3235	177.597	1.6025	0.3439	0.4064	0.408	0.4189	0.5882	0.408	0.3977
				AffinityPropagation	0.3805	429.781	0.8988	0.1007	0.3591	0.3713	0.2458	0.2738	0.3713	0.7589	0.4578	791.008	0.9596	0.2703	0.5664	0.5712	0.4029	0.4708	0.5712	0.9811
				AgglomerativeClustering	0.2498	205.926	1.7565	0.0266	0.0236	0.0252	0.0321	0.437	0.0252	0.0207	0.2242	165.159	1.2244	0.1195	0.294	0.2953	0.4479	0.5489	0.2953	0.2203
				Birch	0.3165	250.159	1.4161	0.1364	0.1136	0.1159	0.1145	0.4328	0.1159	0.1174	0.2488	118.886	1.2226	0.2093	0.3605	0.3626	0.4499	0.581	0.3626	0.3036
				OPTICS	-0.0901	18.6067	1.1103	0.0684	0.2531	0.2786	0.1984	0.3439	0.2786	0.4677	-0.2908	13.2037	1.0985	0.0125	0.2371	0.2639	0.2023	0.3731	0.2639	0.3795
				Dataset Klein	Silhoutte	chs	dbs	ari	ami	nmi	cs	fms	vms	hs	Silhoutte	chs	dbs	ari	ami	nmi	cs	fms	vms	hs
				Louvain	0.1679	653.876	1.7582	0.4031	0.6363	0.6374	0.4975	0.5576	0.6374	0.8868	0.2482	735.725	1.2623	0.2255	0.5646	0.5671	0.4051	0.4067	0.5671	0.945
				KMeans	0.3489	1238.38	1.0605	0.4756	0.5142	0.5148	0.5081	0.6188	0.5148	0.5216	0.3307	734.043	1.5584	0.5698	0.6245	0.625	0.6137	0.6859	0.625	0.6368
				AffinityPropagation	0.2099	504.713	1.2497	0.0863	0.4073	0.4153	0.2758	0.2408	0.4153	0.8407	0.2016	521.404	1.2876	0.0897	0.4593	0.4669	0.3091	0.2509	0.4669	0.9532
				AgglomerativeClustering	0.27	963.522	1.5868	0.5197	0.6018	0.6021	0.8769	0.7226	0.6021	0.4584	0.2114	610.383	1.789	0.4572	0.6131	0.6133	0.9399	0.6976	0.6133	0.4552
				Birch	0.2912	958.41	1.1809	0.4497	0.477	0.4777	0.4748	0.6024	0.4777	0.4806	0.2981	611.321	1.5349	0.6921	0.6843	0.6847	0.6756	0.7762	0.6847	0.694
				OPTICS	-0.51	9.2082	1.1435	0.0106	0.1509	0.1793	0.1861	0.4394	0.1793	0.1731	-0.5443	7.9728	1.1679	0.0062	0.1506	0.1773	0.1949	0.4469	0.1773	0.1627
				Dataset Zeisel	Silhoutte	chs	dbs	ari	ami	nmi	cs	fms	vms	hs	Silhoutte	chs	dbs	ari	ami	nmi	cs	fms	vms	hs
				Louvain	0.0568	253.933	2.0437	0.3035	0.5359	0.5393	0.4385	0.4369	0.5393	0.7005	0.1753	505.019	1.4064	0.226	0.5677	0.5736	0.4342	0.3806	0.5736	0.8448
				KMeans	0.2404	703.049	1.2997	0.2354	0.3658	0.3679	0.3471	0.3738	0.3679	0.3913	0.361	909.296	1.0908	0.5576	0.7015	0.7025	0.6636	0.6449	0.7025	0.7463
				AffinityPropagation	0.2104	278.029	1.3007	0.0538	0.3864	0.4083	0.2809	0.1706	0.4083	0.7476	0.219	456.75	1.3212	0.0867	0.4749	0.4898	0.343	0.2277	0.4898	0.8562
				AgglomerativeClustering	0.1889	690.784	2.0313	0.2979	0.3365	0.3371	0.5858	0.5542	0.3371	0.2366	0.1822	585.935	1.959	0.2973	0.4283	0.4288	0.8028	0.5773	0.4288	0.2925
				Birch	0.1855	539.398	1.5377	0.3497	0.417	0.4189	0.3969	0.4708	0.4189	0.4434	0.3327	848.712	1.1332	0.546	0.6904	0.6915	0.6527	0.6352	0.6915	0.7351
				OPTICS	-0.3415	12.2222	1.158	0.0265	0.2133	0.2611	0.2466	0.347	0.2611	0.2774	-0.414	10.7857	1.1682	0.0324	0.2136	0.2583	0.255	0.3628	0.2583	0.2617
Test8	Without	No	Graph Embedding												Test8
				Dataset Chung	Silhoutte	chs	dbs	ari	ami	nmi	cs	fms	vms	hs	Silhoutte	chs	dbs	ari	ami	nmi	cs	fms	vms	hs
				Louvain	0.2389	147.063	1.8533	0.27	0.3503	0.3667	0.3007	0.4447	0.3667	0.4698	0.4564	452.001	0.8681	0.2819	0.5893	0.6045	0.4462	0.4648	0.6045	0.9368
				KMeans	0.493	281.607	0.8232	0.2441	0.3116	0.3192	0.3064	0.4558	0.3192	0.333	0.4729	112.408	1.294	0.3889	0.543	0.5481	0.5304	0.5639	0.5481	0.567
				AffinityPropagation	0.3208	231.276	1.0607	0.1128	0.2872	0.3121	0.2327	0.2769	0.3121	0.4739	0.6242	528.586	0.5547	0.4289	0.6592	0.6691	0.5208	0.5888	0.6691	0.9355
				AgglomerativeClustering	0.3204	137.726	1.4627	0.1292	0.1453	0.1495	0.2109	0.4726	0.1495	0.1158	0.2604	84.7916	1.1081	0.1005	0.2924	0.2962	0.4894	0.5035	0.2962	0.2124
				Birch	0.4883	266.056	0.8045	0.2526	0.3336	0.341	0.3303	0.4662	0.341	0.3525	0.3641	73.2677	1.2983	0.2602	0.4616	0.4681	0.4829	0.5079	0.4681	0.4541
				OPTICS	-0.126	19.3922	1.091	0.012	0.1969	0.2375	0.1966	0.3097	0.2375	0.2998	-0.017	27.4327	1.1641	0.0978	0.3838	0.4156	0.3235	0.3196	0.4156	0.5809
				Dataset Kolodzie	Silhoutte	chs	dbs	ari	ami	nmi	cs	fms	vms	hs	Silhoutte	chs	dbs	ari	ami	nmi	cs	fms	vms	hs
				Louvain	0.3009	289.185	1.2167	0.1815	0.3686	0.3747	0.2674	0.3707	0.3747	0.6258	0.3415	550.919	1.071	0.1863	0.5102	0.5173	0.352	0.3866	0.5173	0.9752
				KMeans	0.3464	294.465	1.2299	0.2205	0.2593	0.2613	0.2603	0.4927	0.2613	0.2623	0.3126	182.016	1.568	0.2914	0.3738	0.3755	0.3818	0.5501	0.3755	0.3694
				AffinityPropagation	0.3805	429.781	0.8988	0.1007	0.3591	0.3713	0.2458	0.2738	0.3713	0.7589	0.3798	605.659	1.054	0.1869	0.5125	0.5192	0.3538	0.3872	0.5192	0.9752
				AgglomerativeClustering	0.2498	205.926	1.7565	0.0266	0.0236	0.0252	0.0321	0.437	0.0252	0.0207	0.2157	159.279	1.3703	0.1195	0.294	0.2953	0.4479	0.5489	0.2953	0.2203
				Birch	0.3165	250.159	1.4161	0.1364	0.1136	0.1159	0.1145	0.4328	0.1159	0.1174	0.3115	183.139	1.5631	0.3439	0.4064	0.408	0.4189	0.5882	0.408	0.3977
				OPTICS	-0.0901	18.6067	1.1103	0.0684	0.2531	0.2786	0.1984	0.3439	0.2786	0.4677	-0.2454	12.9043	1.1494	0.0001	0.2468	0.2737	0.2051	0.3471	0.2737	0.4111
				Dataset Klein	Silhoutte	chs	dbs	ari	ami	nmi	cs	fms	vms	hs	Silhoutte	chs	dbs	ari	ami	nmi	cs	fms	vms	hs
				Louvain	0.1679	653.876	1.7582	0.4031	0.6363	0.6374	0.4975	0.5576	0.6374	0.8868	0.2393	619.701	1.1963	0.2138	0.5542	0.5571	0.3952	0.3944	0.5571	0.9438
				KMeans	0.3489	1238.38	1.0605	0.4756	0.5142	0.5148	0.5081	0.6188	0.5148	0.5216	0.3309	718.803	1.4877	0.713	0.7222	0.7226	0.7115	0.7911	0.7226	0.7339
				AffinityPropagation	0.2099	504.713	1.2497	0.0863	0.4073	0.4153	0.2758	0.2408	0.4153	0.8407	0.2146	493.283	1.2372	0.0824	0.4562	0.4641	0.3061	0.2405	0.4641	0.959
				AgglomerativeClustering	0.27	963.522	1.5868	0.5197	0.6018	0.6021	0.8769	0.7226	0.6021	0.4584	0.2029	585.732	1.8341	0.4479	0.6	0.6003	0.9213	0.6919	0.6003	0.4451
				Birch	0.2912	958.41	1.1809	0.4497	0.477	0.4777	0.4748	0.6024	0.4777	0.4806	0.293	609.887	1.5782	0.7315	0.7464	0.7467	0.7346	0.8046	0.7467	0.7593
				OPTICS	-0.51	9.2082	1.1435	0.0106	0.1509	0.1793	0.1861	0.4394	0.1793	0.1731	-0.5348	7.9425	1.1953	-0.0008	0.1509	0.179	0.1895	0.4361	0.179	0.1696
				Dataset Zeisel	Silhoutte	chs	dbs	ari	ami	nmi	cs	fms	vms	hs	Silhoutte	chs	dbs	ari	ami	nmi	cs	fms	vms	hs
				Louvain	0.0568	253.933	2.0437	0.3035	0.5359	0.5393	0.4385	0.4369	0.5393	0.7005	0.2102	484.051	1.3746	0.2362	0.5746	0.5802	0.4398	0.3917	0.5802	0.8525
				KMeans	0.2404	703.049	1.2997	0.2354	0.3658	0.3679	0.3471	0.3738	0.3679	0.3913	0.361	860.293	1.1033	0.5354	0.6645	0.6657	0.629	0.6262	0.6657	0.7068
				AffinityPropagation	0.2104	278.029	1.3007	0.0538	0.3864	0.4083	0.2809	0.1706	0.4083	0.7476	0.2272	442.467	1.272	0.0934	0.4907	0.5048	0.354	0.2401	0.5048	0.8795
				AgglomerativeClustering	0.1889	690.784	2.0313	0.2979	0.3365	0.3371	0.5858	0.5542	0.3371	0.2366	0.1674	511.022	1.9538	0.2612	0.4107	0.4112	0.811	0.5628	0.4112	0.2754
				Birch	0.1855	539.398	1.5377	0.3497	0.417	0.4189	0.3969	0.4708	0.4189	0.4434	0.3184	736.393	1.2261	0.5093	0.636	0.6373	0.611	0.6049	0.6373	0.6659
				OPTICS	-0.3415	12.2222	1.158	0.0265	0.2133	0.2611	0.2466	0.347	0.2611	0.2774	-0.3785	11.1581	1.1477	0.0127	0.2161	0.2657	0.2456	0.3303	0.2657	0.2894
Test11	With	Discretized	Graph Embedding												Test11
				Dataset Chung	Silhoutte	chs	dbs	ari	ami	nmi	cs	fms	vms	hs	Silhoutte	chs	dbs	ari	ami	nmi	cs	fms	vms	hs
				Louvain	0.2389	147.063	1.8533	0.27	0.3503	0.3667	0.3007	0.4447	0.3667	0.4698	0.5206	425.401	0.7468	0.3215	0.6038	0.6177	0.4615	0.5001	0.6177	0.9337
				KMeans	0.493	281.607	0.8232	0.2441	0.3116	0.3192	0.3064	0.4558	0.3192	0.333	0.4775	135.297	1.1906	0.6244	0.7016	0.7049	0.6818	0.7325	0.7049	0.7296
				AffinityPropagation	0.3208	231.276	1.0607	0.1128	0.2872	0.3121	0.2327	0.2769	0.3121	0.4739	0.5626	443.134	0.6758	0.4135	0.629	0.6407	0.4937	0.5763	0.6407	0.9124
				AgglomerativeClustering	0.3204	137.726	1.4627	0.1292	0.1453	0.1495	0.2109	0.4726	0.1495	0.1158	0.2919	101.098	1.0344	0.1005	0.2924	0.2962	0.4894	0.5035	0.2962	0.2124
				Birch	0.4883	266.056	0.8045	0.2526	0.3336	0.341	0.3303	0.4662	0.341	0.3525	0.3614	81.0253	1.1894	0.1644	0.3678	0.3755	0.392	0.4505	0.3755	0.3603
				OPTICS	-0.126	19.3922	1.091	0.012	0.1969	0.2375	0.1966	0.3097	0.2375	0.2998	-0.1214	14.4232	1.0987	0.026	0.3004	0.3465	0.2731	0.301	0.3465	0.4741
				Dataset Kolodzie	Silhoutte	chs	dbs	ari	ami	nmi	cs	fms	vms	hs	Silhoutte	chs	dbs	ari	ami	nmi	cs	fms	vms	hs
				Louvain	0.3009	289.185	1.2167	0.1815	0.3686	0.3747	0.2674	0.3707	0.3747	0.6258	0.3736	567.927	0.9287	0.2064	0.5165	0.5233	0.3586	0.4077	0.5233	0.9676
				KMeans	0.3464	294.465	1.2299	0.2205	0.2593	0.2613	0.2603	0.4927	0.2613	0.2623	0.3531	241.272	1.3412	0.2924	0.3743	0.376	0.3825	0.5511	0.376	0.3697
				AffinityPropagation	0.3805	429.781	0.8988	0.1007	0.3591	0.3713	0.2458	0.2738	0.3713	0.7589	0.3808	615.369	0.9472	0.202	0.5172	0.5236	0.3591	0.403	0.5236	0.9664
				AgglomerativeClustering	0.2498	205.926	1.7565	0.0266	0.0236	0.0252	0.0321	0.437	0.0252	0.0207	0.2406	179.622	1.2348	0.2096	0.3417	0.3429	0.5237	0.6018	0.3429	0.2549
				Birch	0.3165	250.159	1.4161	0.1364	0.1136	0.1159	0.1145	0.4328	0.1159	0.1174	0.3129	196.752	1.4149	0.7699	0.7792	0.7798	0.816	0.8588	0.7798	0.7468
				OPTICS	-0.0901	18.6067	1.1103	0.0684	0.2531	0.2786	0.1984	0.3439	0.2786	0.4677	-0.2972	13.8504	1.1639	0.0164	0.2385	0.2633	0.2081	0.3914	0.2633	0.3583
				Dataset Klein	Silhoutte	chs	dbs	ari	ami	nmi	cs	fms	vms	hs	Silhoutte	chs	dbs	ari	ami	nmi	cs	fms	vms	hs
				Louvain	0.1679	653.876	1.7582	0.4031	0.6363	0.6374	0.4975	0.5576	0.6374	0.8868	0.187	856.059	1.308	0.2043	0.5507	0.5534	0.3927	0.3851	0.5534	0.9369
				KMeans	0.3489	1238.38	1.0605	0.4756	0.5142	0.5148	0.5081	0.6188	0.5148	0.5216	0.4153	1473.04	0.9732	0.7397	0.7557	0.756	0.7463	0.8109	0.756	0.7661
				AffinityPropagation	0.2099	504.713	1.2497	0.0863	0.4073	0.4153	0.2758	0.2408	0.4153	0.8407	0.2233	754.754	1.1515	0.1021	0.4653	0.4719	0.3159	0.2661	0.4719	0.9325
				AgglomerativeClustering	0.27	963.522	1.5868	0.5197	0.6018	0.6021	0.8769	0.7226	0.6021	0.4584	0.3038	1037.28	1.3886	0.4949	0.6428	0.643	0.9672	0.7169	0.643	0.4815
				Birch	0.2912	958.41	1.1809	0.4497	0.477	0.4777	0.4748	0.6024	0.4777	0.4806	0.3777	1090.9	1.0675	0.6223	0.6892	0.6896	0.7092	0.7358	0.6896	0.6711
				OPTICS	-0.51	9.2082	1.1435	0.0106	0.1509	0.1793	0.1861	0.4394	0.1793	0.1731	-0.5867	8.5613	1.1433	0.0058	0.1433	0.168	0.1944	0.4535	0.168	0.1479
				Dataset Zeisel	Silhoutte	chs	dbs	ari	ami	nmi	cs	fms	vms	hs	Silhoutte	chs	dbs	ari	ami	nmi	cs	fms	vms	hs
				Louvain	0.0568	253.933	2.0437	0.3035	0.5359	0.5393	0.4385	0.4369	0.5393	0.7005	0.2268	575.904	1.33	0.2511	0.5806	0.5858	0.4499	0.4031	0.5858	0.8393
				KMeans	0.2404	703.049	1.2997	0.2354	0.3658	0.3679	0.3471	0.3738	0.3679	0.3913	0.4192	1021.2	0.9717	0.7176	0.763	0.7638	0.7336	0.7757	0.7638	0.7967
				AffinityPropagation	0.2104	278.029	1.3007	0.0538	0.3864	0.4083	0.2809	0.1706	0.4083	0.7476	0.1987	443.973	1.3472	0.099	0.4924	0.5066	0.3556	0.2479	0.5066	0.8809
				AgglomerativeClustering	0.1889	690.784	2.0313	0.2979	0.3365	0.3371	0.5858	0.5542	0.3371	0.2366	0.1818	614.183	1.5867	0.2399	0.4099	0.4104	0.8256	0.5507	0.4104	0.2731
				Birch	0.1855	539.398	1.5377	0.3497	0.417	0.4189	0.3969	0.4708	0.4189	0.4434	0.3774	845.107	1.0811	0.706	0.7297	0.7307	0.7044	0.7659	0.7307	0.759
				OPTICS	-0.3415	12.2222	1.158	0.0265	0.2133	0.2611	0.2466	0.347	0.2611	0.2774	-0.4809	9.1448	1.1661	0.0179	0.1829	0.2279	0.2517	0.3779	0.2279	0.2083
Test14	With	Binarized	Graph Embedding												Test14
				Dataset Chung	Silhoutte	chs	dbs	ari	ami	nmi	cs	fms	vms	hs	Silhoutte	chs	dbs	ari	ami	nmi	cs	fms	vms	hs
				Louvain	0.2389	147.063	1.8533	0.27	0.3503	0.3667	0.3007	0.4447	0.3667	0.4698	0.4956	335.137	0.7372	0.3407	0.606	0.6181	0.4707	0.5129	0.6181	0.8999
				KMeans	0.493	281.607	0.8232	0.2441	0.3116	0.3192	0.3064	0.4558	0.3192	0.333	0.4441	112.667	1.2949	0.3093	0.4389	0.4452	0.432	0.5083	0.4452	0.4592
				AffinityPropagation	0.3208	231.276	1.0607	0.1128	0.2872	0.3121	0.2327	0.2769	0.3121	0.4739	0.4944	402.066	0.7951	0.3686	0.626	0.6386	0.4845	0.5411	0.6386	0.9363
				AgglomerativeClustering	0.3204	137.726	1.4627	0.1292	0.1453	0.1495	0.2109	0.4726	0.1495	0.1158	0.2672	89.7441	1.0887	0.1005	0.2924	0.2962	0.4894	0.5035	0.2962	0.2124
				Birch	0.4883	266.056	0.8045	0.2526	0.3336	0.341	0.3303	0.4662	0.341	0.3525	0.3861	82.9161	1.3624	0.2601	0.4233	0.43	0.4306	0.4915	0.43	0.4294
				OPTICS	-0.126	19.3922	1.091	0.012	0.1969	0.2375	0.1966	0.3097	0.2375	0.2998	-0.2044	21.7188	1.0435	0.1154	0.3704	0.3977	0.3702	0.4322	0.3977	0.4295
				Dataset Kolodzie	Silhoutte	chs	dbs	ari	ami	nmi	cs	fms	vms	hs	Silhoutte	chs	dbs	ari	ami	nmi	cs	fms	vms	hs
				Louvain	0.3009	289.185	1.2167	0.1815	0.3686	0.3747	0.2674	0.3707	0.3747	0.6258	0.3387	1182.04	1.0261	0.2349	0.5375	0.5435	0.3767	0.4368	0.5435	0.9753
				KMeans	0.3464	294.465	1.2299	0.2205	0.2593	0.2613	0.2603	0.4927	0.2613	0.2623	0.3951	244.531	1.365	0.2914	0.3738	0.3755	0.3818	0.5501	0.3755	0.3694
				AffinityPropagation	0.3805	429.781	0.8988	0.1007	0.3591	0.3713	0.2458	0.2738	0.3713	0.7589	0.4325	1431.96	0.879	0.2796	0.5656	0.5704	0.4024	0.4793	0.5704	0.9796
				AgglomerativeClustering	0.2498	205.926	1.7565	0.0266	0.0236	0.0252	0.0321	0.437	0.0252	0.0207	0.2741	202.945	1.2091	0.2745	0.3973	0.3983	0.5829	0.6283	0.3983	0.3025
				Birch	0.3165	250.159	1.4161	0.1364	0.1136	0.1159	0.1145	0.4328	0.1159	0.1174	0.3653	217.895	1.0885	0.4319	0.5113	0.5127	0.5582	0.6659	0.5127	0.474
				OPTICS	-0.0901	18.6067	1.1103	0.0684	0.2531	0.2786	0.1984	0.3439	0.2786	0.4677	-0.4063	14.735	1.0427	0.0473	0.2412	0.2634	0.2205	0.4388	0.2634	0.327
				Dataset Klein	Silhoutte	chs	dbs	ari	ami	nmi	cs	fms	vms	hs	Silhoutte	chs	dbs	ari	ami	nmi	cs	fms	vms	hs
				Louvain	0.1679	653.876	1.7582	0.4031	0.6363	0.6374	0.4975	0.5576	0.6374	0.8868	0.1858	1160.69	1.4259	0.2431	0.564	0.5663	0.4109	0.4204	0.5663	0.9109
				KMeans	0.3489	1238.38	1.0605	0.4756	0.5142	0.5148	0.5081	0.6188	0.5148	0.5216	0.4835	2217.43	0.858	0.7102	0.7304	0.7307	0.7193	0.7891	0.7307	0.7425
				AffinityPropagation	0.2099	504.713	1.2497	0.0863	0.4073	0.4153	0.2758	0.2408	0.4153	0.8407	0.1984	972.158	1.1934	0.1322	0.48	0.4861	0.3293	0.3057	0.4861	0.9281
				AgglomerativeClustering	0.27	963.522	1.5868	0.5197	0.6018	0.6021	0.8769	0.7226	0.6021	0.4584	0.3612	1345.97	1.0789	0.4696	0.6259	0.6261	0.9564	0.7049	0.6261	0.4653
				Birch	0.2912	958.41	1.1809	0.4497	0.477	0.4777	0.4748	0.6024	0.4777	0.4806	0.4922	2059.35	0.7697	0.7805	0.788	0.7883	0.7963	0.8432	0.7883	0.7804
				OPTICS	-0.51	9.2082	1.1435	0.0106	0.1509	0.1793	0.1861	0.4394	0.1793	0.1731	-0.6394	9.1265	1.0832	0.0026	0.1073	0.1284	0.194	0.4801	0.1284	0.096
				Dataset Zeisel	Silhoutte	chs	dbs	ari	ami	nmi	cs	fms	vms	hs	Silhoutte	chs	dbs	ari	ami	nmi	cs	fms	vms	hs
				Louvain	0.0568	253.933	2.0437	0.3035	0.5359	0.5393	0.4385	0.4369	0.5393	0.7005	0.2268	575.904	1.33	0.2511	0.5806	0.5858	0.4499	0.4031	0.5858	0.8393
				KMeans	0.2404	703.049	1.2997	0.2354	0.3658	0.3679	0.3471	0.3738	0.3679	0.3913	0.4192	1021.2	0.9717	0.7176	0.763	0.7638	0.7336	0.7757	0.7638	0.7967
				AffinityPropagation	0.2104	278.029	1.3007	0.0538	0.3864	0.4083	0.2809	0.1706	0.4083	0.7476	0.1987	443.973	1.3472	0.099	0.4924	0.5066	0.3556	0.2479	0.5066	0.8809
				AgglomerativeClustering	0.1889	690.784	2.0313	0.2979	0.3365	0.3371	0.5858	0.5542	0.3371	0.2366	0.1818	614.183	1.5867	0.2399	0.4099	0.4104	0.8256	0.5507	0.4104	0.2731
				Birch	0.1855	539.398	1.5377	0.3497	0.417	0.4189	0.3969	0.4708	0.4189	0.4434	0.3774	845.107	1.0811	0.706	0.7297	0.7307	0.7044	0.7659	0.7307	0.759
				OPTICS	-0.3415	12.2222	1.158	0.0265	0.2133	0.2611	0.2466	0.347	0.2611	0.2774	-0.4809	9.1448	1.1661	0.0179	0.1829	0.2279	0.2517	0.3779	0.2279	0.2083
Test17	With	No	Graph Embedding												Test17
				Dataset Chung	Silhoutte	chs	dbs	ari	ami	nmi	cs	fms	vms	hs	Silhoutte	chs	dbs	ari	ami	nmi	cs	fms	vms	hs
				Louvain	0.2389	147.063	1.8533	0.27	0.3503	0.3667	0.3007	0.4447	0.3667	0.4698	0.4068	460.904	0.8973	0.2956	0.5894	0.6048	0.448	0.4768	0.6048	0.9303
				KMeans	0.493	281.607	0.8232	0.2441	0.3116	0.3192	0.3064	0.4558	0.3192	0.333	0.5313	279.542	0.7942	0.3249	0.4573	0.4634	0.4488	0.5179	0.4634	0.4789
				AffinityPropagation	0.3208	231.276	1.0607	0.1128	0.2872	0.3121	0.2327	0.2769	0.3121	0.4739	0.4506	492.174	0.8059	0.3794	0.6287	0.6402	0.4898	0.5486	0.6402	0.924
				AgglomerativeClustering	0.3204	137.726	1.4627	0.1292	0.1453	0.1495	0.2109	0.4726	0.1495	0.1158	0.3358	138.808	1.436	0.2583	0.372	0.3751	0.531	0.5567	0.3751	0.29
				Birch	0.4883	266.056	0.8045	0.2526	0.3336	0.341	0.3303	0.4662	0.341	0.3525	0.4989	246.766	0.8745	0.4379	0.561	0.5658	0.5434	0.5964	0.5658	0.5902
				OPTICS	-0.126	19.3922	1.091	0.012	0.1969	0.2375	0.1966	0.3097	0.2375	0.2998	-0.1321	16.977	1.1222	0.0637	0.3503	0.3878	0.3101	0.3296	0.3878	0.5173
				Dataset Kolodzie	Silhoutte	chs	dbs	ari	ami	nmi	cs	fms	vms	hs	Silhoutte	chs	dbs	ari	ami	nmi	cs	fms	vms	hs
				Louvain	0.3009	289.185	1.2167	0.1815	0.3686	0.3747	0.2674	0.3707	0.3747	0.6258	0.3268	676.51	1.0825	0.2412	0.5436	0.5492	0.3826	0.4426	0.5492	0.9727
				KMeans	0.3464	294.465	1.2299	0.2205	0.2593	0.2613	0.2603	0.4927	0.2613	0.2623	0.3883	252.705	1.1556	0.295	0.4686	0.47	0.4837	0.5586	0.47	0.4571
				AffinityPropagation	0.3805	429.781	0.8988	0.1007	0.3591	0.3713	0.2458	0.2738	0.3713	0.7589	0.3572	752.427	0.989	0.2305	0.5406	0.5463	0.3795	0.4323	0.5463	0.9746
				AgglomerativeClustering	0.2498	205.926	1.7565	0.0266	0.0236	0.0252	0.0321	0.437	0.0252	0.0207	0.2665	199.595	1.2028	0.2745	0.3973	0.3983	0.5829	0.6283	0.3983	0.3025
				Birch	0.3165	250.159	1.4161	0.1364	0.1136	0.1159	0.1145	0.4328	0.1159	0.1174	0.331	191.308	1.0952	0.1233	0.3482	0.3501	0.3959	0.4958	0.3501	0.3138
				OPTICS	-0.0901	18.6067	1.1103	0.0684	0.2531	0.2786	0.1984	0.3439	0.2786	0.4677	-0.3866	10.5123	1.1595	0.0698	0.2395	0.2645	0.2243	0.4632	0.2645	0.3222
				Dataset Klein	Silhoutte	chs	dbs	ari	ami	nmi	cs	fms	vms	hs	Silhoutte	chs	dbs	ari	ami	nmi	cs	fms	vms	hs
				Louvain	0.1679	653.876	1.7582	0.4031	0.6363	0.6374	0.4975	0.5576	0.6374	0.8868	0.2116	1128.89	1.2251	0.2194	0.5577	0.5604	0.3994	0.4004	0.5604	0.939
				KMeans	0.3489	1238.38	1.0605	0.4756	0.5142	0.5148	0.5081	0.6188	0.5148	0.5216	0.4865	1516.83	0.8993	0.9453	0.9165	0.9167	0.9207	0.9607	0.9167	0.9126
				AffinityPropagation	0.2099	504.713	1.2497	0.0863	0.4073	0.4153	0.2758	0.2408	0.4153	0.8407	0.2137	1013.75	1.181	0.1336	0.4949	0.5005	0.339	0.3092	0.5005	0.9556
				AgglomerativeClustering	0.27	963.522	1.5868	0.5197	0.6018	0.6021	0.8769	0.7226	0.6021	0.4584	0.3164	1075	1.2545	0.4705	0.621	0.6212	0.9461	0.7045	0.6212	0.4624
				Birch	0.2912	958.41	1.1809	0.4497	0.477	0.4777	0.4748	0.6024	0.4777	0.4806	0.4847	1496.32	0.9061	0.9474	0.9186	0.9188	0.925	0.9623	0.9188	0.9126
				OPTICS	-0.51	9.2082	1.1435	0.0106	0.1509	0.1793	0.1861	0.4394	0.1793	0.1731	-0.6297	7.4374	1.2022	0.0033	0.1209	0.1451	0.1863	0.4656	0.1451	0.1189
				Dataset Zeisel	Silhoutte	chs	dbs	ari	ami	nmi	cs	fms	vms	hs	Silhoutte	chs	dbs	ari	ami	nmi	cs	fms	vms	hs
				Louvain	0.0568	253.933	2.0437	0.3035	0.5359	0.5393	0.4385	0.4369	0.5393	0.7005	0.2323	527.907	1.4964	0.2614	0.5751	0.5797	0.4493	0.4097	0.5797	0.8165
				KMeans	0.2404	703.049	1.2997	0.2354	0.3658	0.3679	0.3471	0.3738	0.3679	0.3913	0.3935	936.64	1.0071	0.698	0.7344	0.7353	0.7073	0.7595	0.7353	0.7656
				AffinityPropagation	0.2104	278.029	1.3007	0.0538	0.3864	0.4083	0.2809	0.1706	0.4083	0.7476	0.1977	381.605	1.3401	0.0912	0.4766	0.4914	0.3443	0.235	0.4914	0.8579
				AgglomerativeClustering	0.1889	690.784	2.0313	0.2979	0.3365	0.3371	0.5858	0.5542	0.3371	0.2366	0.1687	573.804	1.6933	0.2336	0.4004	0.4009	0.8087	0.5464	0.4009	0.2665
				Birch	0.1855	539.398	1.5377	0.3497	0.417	0.4189	0.3969	0.4708	0.4189	0.4434	0.3406	787.952	1.1417	0.6265	0.6865	0.6876	0.6627	0.7011	0.6876	0.7145
				OPTICS	-0.3415	12.2222	1.158	0.0265	0.2133	0.2611	0.2466	0.347	0.2611	0.2774	-0.468	10.5853	1.1643	0.0031	0.1729	0.2135	0.2419	0.3688	0.2135	0.191

## Sheet: Data S6
Tests	With Cluster Autoencoder	Graph Embedding Type	Datasets	No regulation signal Integration										Discreterized Integration with α=0.9										With Binarized Integration with α=0.9										Discreterized Integration with α=0.5										Binarized Integration with α=0.5
Test8 vs Test2 vs Test5	Without	Graph Embedding		Test8										Test2										Test5										Test2										Test5
			Dataset Chung	Silhoutte	chs	dbs	ari	ami	nmi	cs	fms	vms	hs	Silhoutte	chs	dbs	ari	ami	nmi	cs	fms	vms	hs	Silhoutte	chs	dbs	ari	ami	nmi	cs	fms	vms	hs	Silhoutte	chs	dbs	ari	ami	nmi	cs	fms	vms	hs	Silhoutte	chs	dbs	ari	ami	nmi
			Louvain	0.4564	452.001	0.8681	0.2819	0.5893	0.6045	0.4462	0.4648	0.6045	0.9368	0.4735	556.1	0.7809	0.3057	0.6088	0.6235	0.4618	0.4879	0.6235	0.9594	0.5605	456.39	0.6669	0.326	0.606	0.6189	0.4653	0.5028	0.6189	0.9239	0.4973	565.616	0.7714	0.3036	0.6015	0.6164	0.4565	0.4853	0.6164	0.9485	0.4955	550.145	0.7228	0.3759	0.626	0.6375
			KMeans	0.4729	112.408	1.294	0.3889	0.543	0.5481	0.5304	0.5639	0.5481	0.567	0.4842	122.886	1.1056	0.4689	0.607	0.6115	0.6062	0.6304	0.6115	0.6169	0.4844	128.035	1.2482	0.3881	0.5336	0.5388	0.5207	0.5629	0.5388	0.5582	0.4921	143.27	1.132	0.4284	0.5279	0.5331	0.5135	0.5906	0.5331	0.5544	0.4943	126.289	1.2457	0.3881	0.5336	0.5388
			AffinityPropagation	0.6242	528.586	0.5547	0.4289	0.6592	0.6691	0.5208	0.5888	0.6691	0.9355	0.6403	598.476	0.5179	0.4341	0.6675	0.6771	0.5271	0.5935	0.6771	0.9466	0.5413	508.258	0.7428	0.3831	0.6389	0.6491	0.4995	0.5517	0.6491	0.9267	0.6214	579.738	0.5439	0.428	0.659	0.6689	0.5204	0.5882	0.6689	0.9358	0.6354	561.189	0.6516	0.4775	0.6681	0.6769
			AgglomerativeClustering	0.2604	84.7916	1.1081	0.1005	0.2924	0.2962	0.4894	0.5035	0.2962	0.2124	0.2875	96.4363	1.0343	0.1005	0.2924	0.2962	0.4894	0.5035	0.2962	0.2124	0.2772	93.9712	1.0797	0.1005	0.2924	0.2962	0.4894	0.5035	0.2962	0.2124	0.2873	97.1683	1.0446	0.1005	0.2924	0.2962	0.4894	0.5035	0.2962	0.2124	0.2775	92.5174	1.0748	0.1005	0.2924	0.2962
			Birch	0.3641	73.2677	1.2983	0.2602	0.4616	0.4681	0.4829	0.5079	0.4681	0.4541	0.3844	74.2799	1.2612	0.1542	0.3494	0.3574	0.3782	0.4469	0.3574	0.3389	0.4642	119.29	1.1167	0.3777	0.5499	0.5551	0.5516	0.5681	0.5551	0.5585	0.4096	97.2784	1.2465	0.2647	0.4355	0.442	0.4423	0.4941	0.442	0.4418	0.4117	90.1032	1.1118	0.2793	0.485	0.4911
			OPTICS	-0.017	27.4327	1.1641	0.0978	0.3838	0.4156	0.3235	0.3196	0.4156	0.5809	-0.0406	22.1366	1.0416	0.0667	0.3513	0.3874	0.304	0.3121	0.3874	0.5339	-0.1669	15.8511	1.1175	0.1299	0.3731	0.4089	0.3365	0.3955	0.4089	0.521	-0.1118	15.9159	1.1256	0.0706	0.3391	0.3787	0.2998	0.3296	0.3787	0.5138	0.0324	28.921	1.0412	0.1217	0.3943	0.4262
			Dataset Kolodzie	Silhoutte	chs	dbs	ari	ami	nmi	cs	fms	vms	hs	Silhoutte	chs	dbs	ari	ami	nmi	cs	fms	vms	hs	Silhoutte	chs	dbs	ari	ami	nmi	cs	fms	vms	hs	Silhoutte	chs	dbs	ari	ami	nmi	cs	fms	vms	hs	Silhoutte	chs	dbs	ari	ami	nmi
			Louvain	0.3415	550.919	1.071	0.1863	0.5102	0.5173	0.352	0.3866	0.5173	0.9752	0.3648	482.78	0.9844	0.1868	0.5093	0.5165	0.3513	0.387	0.5165	0.9747	0.367	637.081	1.0973	0.244	0.5439	0.5499	0.3816	0.4461	0.5499	0.9834	0.3994	831.2	0.9451	0.2295	0.5394	0.5454	0.3775	0.4318	0.5454	0.9823	0.3616	635.159	1.047	0.2123	0.5254	0.5318
			KMeans	0.3126	182.016	1.568	0.2914	0.3738	0.3755	0.3818	0.5501	0.3755	0.3694	0.3186	194.5	1.4112	0.295	0.4686	0.47	0.4837	0.5586	0.47	0.4571	0.3235	177.597	1.6025	0.3439	0.4064	0.408	0.4189	0.5882	0.408	0.3977	0.3241	188.269	1.6399	0.6025	0.7082	0.709	0.7105	0.7429	0.709	0.7075	0.3589	229.47	1.2878	0.295	0.4686	0.47
			AffinityPropagation	0.3798	605.659	1.054	0.1869	0.5125	0.5192	0.3538	0.3872	0.5192	0.9752	0.3732	520.418	0.9908	0.1522	0.4905	0.4986	0.3342	0.3481	0.4986	0.982	0.4578	791.008	0.9596	0.2703	0.5664	0.5712	0.4029	0.4708	0.5712	0.9811	0.456	945.016	0.8824	0.2474	0.5543	0.5592	0.3924	0.4487	0.5592	0.9727	0.4169	748.183	0.987	0.2328	0.5348	0.5408
			AgglomerativeClustering	0.2157	159.279	1.3703	0.1195	0.294	0.2953	0.4479	0.5489	0.2953	0.2203	0.2106	157.435	1.481	0.2745	0.3973	0.3983	0.5829	0.6283	0.3983	0.3025	0.2242	165.159	1.2244	0.1195	0.294	0.2953	0.4479	0.5489	0.2953	0.2203	0.2274	163.145	1.3383	0.1195	0.294	0.2953	0.4479	0.5489	0.2953	0.2203	0.2488	190.894	1.2476	0.2745	0.3973	0.3983
			Birch	0.3115	183.139	1.5631	0.3439	0.4064	0.408	0.4189	0.5882	0.408	0.3977	0.3186	194.5	1.4112	0.295	0.4686	0.47	0.4837	0.5586	0.47	0.4571	0.2488	118.886	1.2226	0.2093	0.3605	0.3626	0.4499	0.581	0.3626	0.3036	0.2867	159.599	1.2179	0.1233	0.3482	0.3501	0.3959	0.4958	0.3501	0.3138	0.3589	229.47	1.2878	0.295	0.4686	0.47
			OPTICS	-0.2454	12.9043	1.1494	0.0001	0.2468	0.2737	0.2051	0.3471	0.2737	0.4111	-0.1805	16.1474	1.1452	0.0116	0.2567	0.2806	0.2072	0.3355	0.2806	0.4344	-0.2908	13.2037	1.0985	0.0125	0.2371	0.2639	0.2023	0.3731	0.2639	0.3795	-0.3061	11.7972	1.1644	0.0194	0.2456	0.2719	0.2076	0.3735	0.2719	0.3938	-0.3327	11.254	1.1142	0.0194	0.2266	0.2544
			Dataset Klein	Silhoutte	chs	dbs	ari	ami	nmi	cs	fms	vms	hs	Silhoutte	chs	dbs	ari	ami	nmi	cs	fms	vms	hs	Silhoutte	chs	dbs	ari	ami	nmi	cs	fms	vms	hs	Silhoutte	chs	dbs	ari	ami	nmi	cs	fms	vms	hs	Silhoutte	chs	dbs	ari	ami	nmi
			Louvain	0.2393	619.701	1.1963	0.2138	0.5542	0.5571	0.3952	0.3944	0.5571	0.9438	0.2388	684.701	1.2003	0.2194	0.5607	0.5633	0.402	0.4004	0.5633	0.9406	0.2482	735.725	1.2623	0.2255	0.5646	0.5671	0.4051	0.4067	0.5671	0.945	0.2168	601.879	1.3303	0.2503	0.5795	0.5816	0.4201	0.4309	0.5816	0.9449	0.2535	692.995	1.2105	0.243	0.5745	0.577
			KMeans	0.3309	718.803	1.4877	0.713	0.7222	0.7226	0.7115	0.7911	0.7226	0.7339	0.3395	701.922	1.5641	0.6992	0.7062	0.7066	0.6939	0.7807	0.7066	0.7198	0.3307	734.043	1.5584	0.5698	0.6245	0.625	0.6137	0.6859	0.625	0.6368	0.3086	640.621	1.7049	0.5912	0.6383	0.6387	0.625	0.7008	0.6387	0.653	0.3129	626.069	1.5869	0.6545	0.7103	0.7106
			AffinityPropagation	0.2146	493.283	1.2372	0.0824	0.4562	0.4641	0.3061	0.2405	0.4641	0.959	0.2198	547.75	1.2191	0.0929	0.4621	0.4697	0.311	0.2561	0.4697	0.9594	0.2016	521.404	1.2876	0.0897	0.4593	0.4669	0.3091	0.2509	0.4669	0.9532	0.2112	428.654	1.2684	0.0858	0.4513	0.46	0.3028	0.2458	0.46	0.9558	0.219	557.895	1.2173	0.0978	0.4661	0.4734
			AgglomerativeClustering	0.2029	585.732	1.8341	0.4479	0.6	0.6003	0.9213	0.6919	0.6003	0.4451	0.211	607.056	1.7961	0.4611	0.6181	0.6183	0.9467	0.6999	0.6183	0.459	0.2114	610.383	1.789	0.4572	0.6131	0.6133	0.9399	0.6976	0.6133	0.4552	0.1956	580.545	1.8265	0.4555	0.6093	0.6095	0.9341	0.6965	0.6095	0.4524	0.1984	565.428	1.8774	0.4667	0.6089	0.6091
			Birch	0.293	609.887	1.5782	0.7315	0.7464	0.7467	0.7346	0.8046	0.7467	0.7593	0.2994	603.937	1.6229	0.6444	0.6562	0.6567	0.6477	0.7413	0.6567	0.6659	0.2981	611.321	1.5349	0.6921	0.6843	0.6847	0.6756	0.7762	0.6847	0.694	0.2555	481.474	1.6741	0.5546	0.668	0.6684	0.6826	0.688	0.6684	0.6548	0.293	531.272	1.5466	0.7777	0.8294	0.8296
			OPTICS	-0.5348	7.9425	1.1953	-0.0008	0.1509	0.179	0.1895	0.4361	0.179	0.1696	-0.5156	9.5672	1.182	0.0124	0.1769	0.203	0.2035	0.4323	0.203	0.2026	-0.5443	7.9728	1.1679	0.0062	0.1506	0.1773	0.1949	0.4469	0.1773	0.1627	-0.5109	9.5135	1.1472	-0.002	0.1481	0.1735	0.1908	0.44	0.1735	0.159	-0.5571	7.9142	1.1839	0.0118	0.1481	0.174
			Dataset Zeisel	Silhoutte	chs	dbs	ari	ami	nmi	cs	fms	vms	hs	Silhoutte	chs	dbs	ari	ami	nmi	cs	fms	vms	hs	Silhoutte	chs	dbs	ari	ami	nmi	cs	fms	vms	hs	Silhoutte	chs	dbs	ari	ami	nmi	cs	fms	vms	hs	Silhoutte	chs	dbs	ari	ami	nmi
			Louvain	0.2102	484.051	1.3746	0.2362	0.5746	0.5802	0.4398	0.3917	0.5802	0.8525	0.1753	505.019	1.4064	0.226	0.5677	0.5736	0.4342	0.3806	0.5736	0.8448	0.1753	505.019	1.4064	0.226	0.5677	0.5736	0.4342	0.3806	0.5736	0.8448	0.2202	528.196	1.3534	0.2144	0.5647	0.5698	0.4316	0.3699	0.5698	0.8384	0.2202	528.196	1.3534	0.2144	0.5647	0.5698
			KMeans	0.361	860.293	1.1033	0.5354	0.6645	0.6657	0.629	0.6262	0.6657	0.7068	0.361	909.296	1.0908	0.5576	0.7015	0.7025	0.6636	0.6449	0.7025	0.7463	0.361	909.296	1.0908	0.5576	0.7015	0.7025	0.6636	0.6449	0.7025	0.7463	0.3421	848.165	1.1355	0.5243	0.6717	0.6728	0.6346	0.617	0.6728	0.716	0.3421	848.165	1.1355	0.5243	0.6717	0.6728
			AffinityPropagation	0.2272	442.467	1.272	0.0934	0.4907	0.5048	0.354	0.2401	0.5048	0.8795	0.219	456.75	1.3212	0.0867	0.4749	0.4898	0.343	0.2277	0.4898	0.8562	0.219	456.75	1.3212	0.0867	0.4749	0.4898	0.343	0.2277	0.4898	0.8562	0.2284	480.112	1.2351	0.1012	0.4906	0.5043	0.3552	0.2493	0.5043	0.8687	0.2284	480.112	1.2351	0.1012	0.4906	0.5043
			AgglomerativeClustering	0.1674	511.022	1.9538	0.2612	0.4107	0.4112	0.811	0.5628	0.4112	0.2754	0.1822	585.935	1.959	0.2973	0.4283	0.4288	0.8028	0.5773	0.4288	0.2925	0.1822	585.935	1.959	0.2973	0.4283	0.4288	0.8028	0.5773	0.4288	0.2925	0.1865	555.336	2.2517	0.3631	0.4775	0.478	0.8388	0.6077	0.478	0.3342	0.1865	555.336	2.2517	0.3631	0.4775	0.478
			Birch	0.3184	736.393	1.2261	0.5093	0.636	0.6373	0.611	0.6049	0.6373	0.6659	0.3327	848.712	1.1332	0.546	0.6904	0.6915	0.6527	0.6352	0.6915	0.7351	0.3327	848.712	1.1332	0.546	0.6904	0.6915	0.6527	0.6352	0.6915	0.7351	0.2779	653.123	1.1787	0.5182	0.6464	0.6477	0.6348	0.6142	0.6477	0.6611	0.2779	653.123	1.1787	0.5182	0.6464	0.6477
			OPTICS	-0.3785	11.1581	1.1477	0.0127	0.2161	0.2657	0.2456	0.3303	0.2657	0.2894	-0.414	10.7857	1.1682	0.0324	0.2136	0.2583	0.255	0.3628	0.2583	0.2617	-0.414	10.7857	1.1682	0.0324	0.2136	0.2583	0.255	0.3628	0.2583	0.2617	-0.419	10.1096	1.1614	0.0252	0.2095	0.2583	0.2507	0.3547	0.2583	0.2664	-0.419	10.1096	1.1614	0.0252	0.2095	0.2583
Test9 vs Test3 vs Test6	Without	No Graph Embedding		Test9										Test3										Test6										Test3										Test6
			Dataset Chung	Silhoutte	chs	dbs	ari	ami	nmi	cs	fms	vms	hs	Silhoutte	chs	dbs	ari	ami	nmi	cs	fms	vms	hs	Silhoutte	chs	dbs	ari	ami	nmi	cs	fms	vms	hs	Silhoutte	chs	dbs	ari	ami	nmi	cs	fms	vms	hs	Silhoutte	chs	dbs	ari	ami	nmi
			Louvain	0.255	51.3582	1.4042	0.5087	0.6695	0.6775	0.5468	0.6481	0.6775	0.8904	0.2606	45.9249	1.2814	0.5278	0.7096	0.7175	0.5743	0.6656	0.7175	0.9561	0.2502	49.2057	1.3689	0.5138	0.685	0.6927	0.5598	0.6522	0.6927	0.9086	0.2523	50.8326	1.3764	0.5163	0.686	0.6937	0.5608	0.6542	0.6937	0.9091	0.2615	48.5457	1.537	0.5211	0.6998	0.7071
			KMeans	0.2242	67.8921	1.7606	0.2894	0.4548	0.461	0.4527	0.5006	0.461	0.4696	0.2153	60.6873	1.7872	0.291	0.4463	0.4526	0.4435	0.5007	0.4526	0.4621	0.2211	64.531	1.78	0.2952	0.4578	0.4639	0.4552	0.5043	0.4639	0.473	0.2219	65.574	1.7674	0.2928	0.4565	0.4627	0.453	0.5015	0.4627	0.4728	0.2174	61.2981	1.8532	0.2909	0.4547	0.4609
			AffinityPropagation	0.2091	31.3428	2.0888	0.4058	0.6107	0.628	0.4713	0.5711	0.628	0.9406	0.1562	29.2252	1.9869	0.2737	0.5669	0.5883	0.4258	0.4592	0.5883	0.9514	0.1711	31.0225	2.123	0.3474	0.595	0.6126	0.4544	0.5234	0.6126	0.9399	0.1804	31.7551	1.9537	0.338	0.6116	0.6294	0.4662	0.5162	0.6294	0.9684	0.1856	29.3675	2.1098	0.3647	0.6018	0.6202
			AgglomerativeClustering	0.2302	62.8817	1.5796	0.2175	0.3658	0.3694	0.7005	0.6043	0.3694	0.2508	0.1355	54.0833	1.7124	0.1005	0.2924	0.2962	0.4894	0.5035	0.2962	0.2124	0.1434	57.8633	1.6357	0.1005	0.2924	0.2962	0.4894	0.5035	0.2962	0.2124	0.1398	56.8757	1.6203	0.1005	0.2924	0.2962	0.4894	0.5035	0.2962	0.2124	0.1359	54.7628	1.6567	0.1005	0.2924	0.2962
			Birch	0.1915	61.3501	1.7477	0.4923	0.6509	0.6549	0.651	0.6477	0.6549	0.6588	0.2003	54.9297	2.043	0.3623	0.4904	0.4961	0.4793	0.544	0.4961	0.5141	0.211	57.5907	1.5762	0.2629	0.4679	0.4744	0.4916	0.5072	0.4744	0.4583	0.2086	59.6986	1.9895	0.3509	0.4777	0.4835	0.4666	0.5353	0.4835	0.5015	0.2095	57.151	2.0121	0.3705	0.4956	0.5012
			OPTICS	0.054	17.1267	1.7942	0.1573	0.3887	0.4035	0.3961	0.4485	0.4035	0.4112	-0.0895	10.1164	1.7061	0.0536	0.2799	0.3045	0.3092	0.4196	0.3045	0.3	0.0121	16.6698	1.7382	0.2098	0.4041	0.4225	0.3929	0.462	0.4225	0.457	-0.0636	10.9519	1.8191	0.1007	0.3505	0.3715	0.3589	0.4269	0.3715	0.3851	0.0458	15.8898	1.6942	0.1642	0.403	0.4195
			Dataset Kolodzie	Silhoutte	chs	dbs	ari	ami	nmi	cs	fms	vms	hs	Silhoutte	chs	dbs	ari	ami	nmi	cs	fms	vms	hs	Silhoutte	chs	dbs	ari	ami	nmi	cs	fms	vms	hs	Silhoutte	chs	dbs	ari	ami	nmi	cs	fms	vms	hs	Silhoutte	chs	dbs	ari	ami	nmi
			Louvain	0.2866	275.78	1.5743	0.4424	0.6663	0.6684	0.5095	0.6153	0.6684	0.9716	0.2582	312.682	1.5844	0.3718	0.6394	0.642	0.4777	0.559	0.642	0.9783	0.3093	316.672	1.4184	0.4441	0.6711	0.6733	0.5132	0.6168	0.6733	0.9784	0.3176	277.979	1.3656	0.4421	0.6662	0.6683	0.5094	0.6151	0.6683	0.9715	0.3129	331.794	1.4233	0.4411	0.6628	0.665
			KMeans	0.3343	386.672	1.0914	0.3844	0.4236	0.4251	0.4269	0.6035	0.4251	0.4233	0.3582	426.438	1.0518	0.3822	0.4222	0.4238	0.4255	0.6019	0.4238	0.4221	0.3595	419.753	1.0568	0.3836	0.4158	0.4173	0.4188	0.6025	0.4173	0.4159	0.3241	350.836	1.1586	0.3836	0.4158	0.4173	0.4188	0.6025	0.4173	0.4159	0.3513	431.923	1.0662	0.3844	0.4236	0.4251
			AffinityPropagation	0.1039	118.523	2.0867	0.1955	0.5029	0.5114	0.3477	0.3965	0.5114	0.9667	0.1563	167.458	1.4999	0.1575	0.4808	0.4911	0.3279	0.3543	0.4911	0.9774	0.1457	146.746	1.7249	0.1913	0.497	0.5056	0.3434	0.3914	0.5056	0.9576	0.1308	120.735	1.8234	0.1823	0.4997	0.5087	0.3438	0.3823	0.5087	0.9774	0.1367	155.201	1.8607	0.1884	0.4966	0.5051
			AgglomerativeClustering	0.3366	349.846	1.2409	0.0355	0.0192	0.0209	0.029	0.4753	0.0209	0.0163	0.3608	391.778	1.1662	0.0355	0.0192	0.0209	0.029	0.4753	0.0209	0.0163	0.3389	337.497	1.2594	0.0355	0.0192	0.0209	0.029	0.4753	0.0209	0.0163	0.323	311.19	1.3202	0.0355	0.0192	0.0209	0.029	0.4753	0.0209	0.0163	0.3448	373.599	1.1919	0.0355	0.0192	0.0209
			Birch	0.3341	386.633	1.0917	0.3849	0.4284	0.4299	0.432	0.6039	0.4299	0.4279	0.3586	426.263	1.0508	0.3849	0.4284	0.4299	0.432	0.6039	0.4299	0.4279	0.3586	418.052	1.0603	0.3849	0.4284	0.4299	0.432	0.6039	0.4299	0.4279	0.3232	349.721	1.1616	0.3849	0.4284	0.4299	0.432	0.6039	0.4299	0.4279	0.3513	431.713	1.0659	0.3849	0.4284	0.4299
			OPTICS	-0.3743	4.6051	1.4127	-0.0113	0.0415	0.0543	0.1565	0.5642	0.0543	0.0328	-0.2839	34.2025	1.4299	0.2517	0.37	0.3784	0.4143	0.5841	0.3784	0.3483	-0.1813	31.1549	1.4531	0.1368	0.3402	0.3466	0.3385	0.4909	0.3466	0.3552	-0.4337	8.834	1.4217	0.0501	0.1727	0.1858	0.2634	0.5505	0.1858	0.1436	-0.21	24.9954	1.5969	0.1471	0.3476	0.3534
			Dataset Klein	Silhoutte	chs	dbs	ari	ami	nmi	cs	fms	vms	hs	Silhoutte	chs	dbs	ari	ami	nmi	cs	fms	vms	hs	Silhoutte	chs	dbs	ari	ami	nmi	cs	fms	vms	hs	Silhoutte	chs	dbs	ari	ami	nmi	cs	fms	vms	hs	Silhoutte	chs	dbs	ari	ami	nmi
			Louvain	0.148	788.079	1.8289	0.4644	0.6938	0.6947	0.5518	0.6086	0.6947	0.9374	0.1662	798.135	1.6938	0.4897	0.7009	0.7017	0.5602	0.6286	0.7017	0.9389	0.1549	746.212	1.6813	0.528	0.7154	0.7161	0.5837	0.6563	0.7161	0.9263	0.1445	776.604	1.7426	0.4567	0.6858	0.6868	0.5397	0.6041	0.6868	0.9439	0.1375	747.855	1.6211	0.5072	0.7098	0.7107
			KMeans	0.2829	1491.76	1.3659	0.6157	0.6612	0.6616	0.6541	0.7211	0.6616	0.6693	0.2808	1446.33	1.3789	0.6367	0.6859	0.6863	0.6779	0.7361	0.6863	0.6949	0.2778	1357.35	1.3922	0.6277	0.6761	0.6765	0.6684	0.7296	0.6765	0.6848	0.295	1561.25	1.3201	0.6418	0.6812	0.6816	0.6728	0.7396	0.6816	0.6907	0.2914	1587.58	1.3005	0.5822	0.6509	0.6513
			AffinityPropagation	0.0418	203.133	2.8232	0.1005	0.4696	0.4763	0.3187	0.264	0.4763	0.9423	0.0485	199.174	2.7284	0.1002	0.4626	0.4696	0.3133	0.2636	0.4696	0.9366	0.0431	183.706	2.9612	0.1099	0.4764	0.4827	0.3242	0.2774	0.4827	0.9447	0.0514	228.716	2.7724	0.1148	0.4791	0.4852	0.3268	0.2831	0.4852	0.9414	0.044	217.117	2.8103	0.1028	0.4665	0.4731
			AgglomerativeClustering	0.3632	2003.82	1.1004	0.3933	0.4849	0.4851	0.7053	0.6374	0.4851	0.3697	0.3536	1909.48	1.1465	0.2087	0.2933	0.2937	0.43	0.5167	0.2937	0.223	0.3375	1714.19	1.1743	0.4097	0.4989	0.4992	0.7295	0.6502	0.4992	0.3794	0.3481	1831.33	1.0901	0.4507	0.5562	0.5565	0.8234	0.6819	0.5565	0.4203	0.3721	2141.78	1.0617	0.3943	0.4816	0.4819
			Birch	0.293	1329.36	1.3503	0.697	0.7512	0.7516	0.7747	0.7879	0.7516	0.7297	0.282	1278.53	1.4234	0.5121	0.6515	0.652	0.6619	0.6553	0.652	0.6424	0.2627	1240.33	1.3444	0.7854	0.8046	0.8048	0.8113	0.8465	0.8048	0.7984	0.3241	1392.78	1.2494	0.6597	0.7151	0.7155	0.7358	0.7616	0.7155	0.6963	0.2918	1438.31	1.3625	0.7418	0.7949	0.7951
			OPTICS	-0.1537	18.1119	0.8681	0	0.0106	0.0125	0.1925	0.5252	0.0125	0.0064	-0.3334	7.1733	1.3406	-0.0002	0.01	0.0129	0.1794	0.5249	0.0129	0.0067	-0.1975	5.7463	1.285	-0.0003	0.0055	0.0074	0.1709	0.5264	0.0074	0.0038	/	/	/	/	/	/	/	/	/	/	/	/	/	/	/	/
			Dataset Zeisel	Silhoutte	chs	dbs	ari	ami	nmi	cs	fms	vms	hs	Silhoutte	chs	dbs	ari	ami	nmi	cs	fms	vms	hs	Silhoutte	chs	dbs	ari	ami	nmi	cs	fms	vms	hs	Silhoutte	chs	dbs	ari	ami	nmi	cs	fms	vms	hs
			Louvain	0.0787	326.319	2.1446	0.4335	0.6666	0.669	0.5556	0.5575	0.669	0.8404	0.1248	336.902	2.052	0.4649	0.6783	0.6804	0.5694	0.5829	0.6804	0.8451	0.1248	336.902	2.052	0.4649	0.6783	0.6804	0.5694	0.5829	0.6804	0.8451	0.1218	399.048	2.191	0.5031	0.6934	0.6952	0.5938	0.6127	0.6952	0.8385	Silhoutte	chs	dbs	ari	ami	nmi
			KMeans	0.154	703.568	1.9306	0.4804	0.6173	0.6185	0.5843	0.58	0.6185	0.6571	0.1544	639.062	1.9204	0.4877	0.6267	0.628	0.5932	0.5861	0.628	0.667	0.1544	639.062	1.9204	0.4877	0.6267	0.628	0.5932	0.5861	0.628	0.667	0.169	713.607	1.7986	0.4973	0.628	0.6292	0.5978	0.5943	0.6292	0.6642	0.5127	464.727	0.7801	0.3788	0.629	0.6395
			AffinityPropagation	0.0729	105.89	2.1195	0.0856	0.4692	0.4891	0.338	0.2304	0.4891	0.8842	0.068	94.693	2.1897	0.0789	0.4725	0.4925	0.3395	0.2216	0.4925	0.8961	0.068	94.693	2.1897	0.0789	0.4725	0.4925	0.3395	0.2216	0.4925	0.8961	0.0713	111.876	2.1508	0.0939	0.4751	0.4935	0.343	0.2422	0.4935	0.8791	0.4974	154.03	1.1309	0.3524	0.4605	0.4664
			AgglomerativeClustering	0.2964	1541.66	1.3014	0.3428	0.4381	0.4386	0.7748	0.5944	0.4386	0.3058	0.2894	1459.45	1.3658	0.3614	0.4705	0.4709	0.8264	0.6064	0.4709	0.3293	0.2894	1459.45	1.3658	0.3614	0.4705	0.4709	0.8264	0.6064	0.4709	0.3293	0.2997	1565.69	1.3073	0.3628	0.4697	0.4701	0.8243	0.6072	0.4701	0.3288	0.5449	500.051	0.6605	0.39	0.6541	0.6648
			Birch	0.1744	611.175	1.84	0.5894	0.6461	0.6473	0.6292	0.671	0.6473	0.6666	0.1593	560.142	1.9463	0.5099	0.5814	0.5829	0.5598	0.6055	0.5829	0.6079	0.1593	560.142	1.9463	0.5099	0.5814	0.5829	0.5598	0.6055	0.5829	0.6079	0.1861	642.746	1.7932	0.5999	0.6719	0.673	0.6543	0.6796	0.673	0.6928	0.3128	106.895	0.9706	0.1005	0.2924	0.2962
			OPTICS	-0.3487	7.7988	1.5134	0.0084	0.05	0.0606	0.3113	0.4545	0.0606	0.0336	-0.261	8.5327	1.2405	0.0059	0.0236	0.0304	0.3251	0.4596	0.0304	0.0159	-0.261	8.5327	1.2405	0.0059	0.0236	0.0304	0.3251	0.4596	0.0304	0.0159	-0.415	5.7214	1.4346	0.0021	0.0247	0.0346	0.2435	0.4533	0.0346	0.0186	0.3992	96.7965	1.1795	0.5476	0.6107	0.6153
Test17 vs Test11 vs Test14	With	Graph Embedding		Test17										Test11										Test14										Test11										Test14
			Dataset Chung	Silhoutte	chs	dbs	ari	ami	nmi	cs	fms	vms	hs	Silhoutte	chs	dbs	ari	ami	nmi	cs	fms	vms	hs	Silhoutte	chs	dbs	ari	ami	nmi	cs	fms	vms	hs	Silhoutte	chs	dbs	ari	ami	nmi	cs	fms	vms	hs	Silhoutte	chs	dbs	ari	ami	nmi
			Louvain	0.4068	460.904	0.8973	0.2956	0.5894	0.6048	0.448	0.4768	0.6048	0.9303	0.5206	425.401	0.7468	0.3215	0.6038	0.6177	0.4615	0.5001	0.6177	0.9337	0.4956	335.137	0.7372	0.3407	0.606	0.6181	0.4707	0.5129	0.6181	0.8999	0.5715	687.515	0.7337	0.3875	0.6332	0.6436	0.4972	0.5531	0.6436	0.9121	0.3219	783.06	1.028	0.2067	0.5239	0.53
			KMeans	0.5313	279.542	0.7942	0.3249	0.4573	0.4634	0.4488	0.5179	0.4634	0.4789	0.4775	135.297	1.1906	0.6244	0.7016	0.7049	0.6818	0.7325	0.7049	0.7296	0.4441	112.667	1.2949	0.3093	0.4389	0.4452	0.432	0.5083	0.4452	0.4592	0.5542	222.688	0.8825	0.433	0.5696	0.5744	0.5586	0.5973	0.5744	0.5912	0.4195	313.632	1.1317	0.2914	0.3738	0.3755
			AffinityPropagation	0.4506	492.174	0.8059	0.3794	0.6287	0.6402	0.4898	0.5486	0.6402	0.924	0.5626	443.134	0.6758	0.4135	0.629	0.6407	0.4937	0.5763	0.6407	0.9124	0.4944	402.066	0.7951	0.3686	0.626	0.6386	0.4845	0.5411	0.6386	0.9363	0.6215	766.327	0.6112	0.4446	0.6662	0.675	0.5305	0.6004	0.675	0.9278	0.3259	861.407	1.0459	0.2324	0.5283	0.5344
			AgglomerativeClustering	0.3358	138.808	1.436	0.2583	0.372	0.3751	0.531	0.5567	0.3751	0.29	0.2919	101.098	1.0344	0.1005	0.2924	0.2962	0.4894	0.5035	0.2962	0.2124	0.2672	89.7441	1.0887	0.1005	0.2924	0.2962	0.4894	0.5035	0.2962	0.2124	0.331	116.904	0.9465	0.1005	0.2924	0.2962	0.4894	0.5035	0.2962	0.2124	0.2972	230.34	1.0674	0.2745	0.3973	0.3983
			Birch	0.4989	246.766	0.8745	0.4379	0.561	0.5658	0.5434	0.5964	0.5658	0.5902	0.3614	81.0253	1.1894	0.1644	0.3678	0.3755	0.392	0.4505	0.3755	0.3603	0.3861	82.9161	1.3624	0.2601	0.4233	0.43	0.4306	0.4915	0.43	0.4294	0.4357	136.688	1.0324	0.7568	0.7528	0.7556	0.7364	0.8283	0.7556	0.7758	0.2969	161.015	1.2209	0.0805	0.1814	0.1839
			OPTICS	-0.1321	16.977	1.1222	0.0637	0.3503	0.3878	0.3101	0.3296	0.3878	0.5173	-0.1214	14.4232	1.0987	0.026	0.3004	0.3465	0.2731	0.301	0.3465	0.4741	-0.2044	21.7188	1.0435	0.1154	0.3704	0.3977	0.3702	0.4322	0.3977	0.4295	-0.234	17.3919	1.0452	0.1587	0.3857	0.4155	0.3692	0.4462	0.4155	0.475	-0.3799	13.0581	1.1133	0.0018	0.2315	0.254
			Dataset Kolodzie	Silhoutte	chs	dbs	ari	ami	nmi	cs	fms	vms	hs	Silhoutte	chs	dbs	ari	ami	nmi	cs	fms	vms	hs	Silhoutte	chs	dbs	ari	ami	nmi	cs	fms	vms	hs	Silhoutte	chs	dbs	ari	ami	nmi	cs	fms	vms	hs	Silhoutte	chs	dbs	ari	ami	nmi
			Louvain	0.3268	676.51	1.0825	0.2412	0.5436	0.5492	0.3826	0.4426	0.5492	0.9727	0.3736	567.927	0.9287	0.2064	0.5165	0.5233	0.3586	0.4077	0.5233	0.9676	0.3387	1182.04	1.0261	0.2349	0.5375	0.5435	0.3767	0.4368	0.5435	0.9753	0.3173	1012.31	0.9909	0.209	0.5171	0.5239	0.3596	0.41	0.5239	0.965	0.1904	789.288	1.3635	0.2128	0.5398	0.5425
			KMeans	0.3883	252.705	1.1556	0.295	0.4686	0.47	0.4837	0.5586	0.47	0.4571	0.3531	241.272	1.3412	0.2924	0.3743	0.376	0.3825	0.5511	0.376	0.3697	0.3951	244.531	1.365	0.2914	0.3738	0.3755	0.3818	0.5501	0.3755	0.3694	0.3529	206.866	1.4794	0.1907	0.3215	0.3234	0.3305	0.489	0.3234	0.3166	0.4144	1156.14	1.2403	0.7211	0.7019	0.7022
			AffinityPropagation	0.3572	752.427	0.989	0.2305	0.5406	0.5463	0.3795	0.4323	0.5463	0.9746	0.3808	615.369	0.9472	0.202	0.5172	0.5236	0.3591	0.403	0.5236	0.9664	0.4325	1431.96	0.879	0.2796	0.5656	0.5704	0.4024	0.4793	0.5704	0.9796											0.1966	675.492	1.2668	0.0972	0.4558	0.4627
			AgglomerativeClustering	0.2665	199.595	1.2028	0.2745	0.3973	0.3983	0.5829	0.6283	0.3983	0.3025	0.2406	179.622	1.2348	0.2096	0.3417	0.3429	0.5237	0.6018	0.3429	0.2549	0.2741	202.945	1.2091	0.2745	0.3973	0.3983	0.5829	0.6283	0.3983	0.3025	0.2585	185.62	1.0938	0.1195	0.294	0.2953	0.4479	0.5489	0.2953	0.2203	0.2808	908.871	1.4042	0.467	0.6245	0.6247
			Birch	0.331	191.308	1.0952	0.1233	0.3482	0.3501	0.3959	0.4958	0.3501	0.3138	0.3129	196.752	1.4149	0.7699	0.7792	0.7798	0.816	0.8588	0.7798	0.7468	0.3653	217.895	1.0885	0.4319	0.5113	0.5127	0.5582	0.6659	0.5127	0.474	0.3209	185.082	1.2655	0.4343	0.5172	0.5186	0.5654	0.6678	0.5186	0.479	0.3988	1035.45	1.0513	0.7635	0.8007	0.8009
			OPTICS	-0.3866	10.5123	1.1595	0.0698	0.2395	0.2645	0.2243	0.4632	0.2645	0.3222	-0.2972	13.8504	1.1639	0.0164	0.2385	0.2633	0.2081	0.3914	0.2633	0.3583	-0.4063	14.735	1.0427	0.0473	0.2412	0.2634	0.2205	0.4388	0.2634	0.327	-0.3473	13.1846	1.1418	0.016	0.2513	0.2744	0.2152	0.3804	0.2744	0.3787	-0.6253	6.7461	1.2402	0.0044	0.1131	0.1378
			Dataset Klein	Silhoutte	chs	dbs	ari	ami	nmi	cs	fms	vms	hs	Silhoutte	chs	dbs	ari	ami	nmi	cs	fms	vms	hs	Silhoutte	chs	dbs	ari	ami	nmi	cs	fms	vms	hs	Silhoutte	chs	dbs	ari	ami	nmi	cs	fms	vms	hs	Silhoutte	chs	dbs	ari	ami	nmi
			Louvain	0.2116	1128.89	1.2251	0.2194	0.5577	0.5604	0.3994	0.4004	0.5604	0.939	0.187	856.059	1.308	0.2043	0.5507	0.5534	0.3927	0.3851	0.5534	0.9369	0.1858	1160.69	1.4259	0.2431	0.564	0.5663	0.4109	0.4204	0.5663	0.9109	0.1909	1096.18	1.4579	0.273	0.5766	0.5785	0.4255	0.4468	0.5785	0.9035	0.2406	755.745	1.3409	0.2892	0.5763	0.5807
			KMeans	0.4865	1516.83	0.8993	0.9453	0.9165	0.9167	0.9207	0.9607	0.9167	0.9126	0.4153	1473.04	0.9732	0.7397	0.7557	0.756	0.7463	0.8109	0.756	0.7661	0.4835	2217.43	0.858	0.7102	0.7304	0.7307	0.7193	0.7891	0.7307	0.7425	0.4612	1513.97	1.0006	0.7055	0.722	0.7224	0.7131	0.786	0.7224	0.7319	0.4451	1345.08	0.8362	0.6115	0.6832	0.6842
			AffinityPropagation	0.2137	1013.75	1.181	0.1336	0.4949	0.5005	0.339	0.3092	0.5005	0.9556	0.2233	754.754	1.1515	0.1021	0.4653	0.4719	0.3159	0.2661	0.4719	0.9325	0.1984	972.158	1.1934	0.1322	0.48	0.4861	0.3293	0.3057	0.4861	0.9281	0.1904	776.082	1.2914	0.1314	0.4745	0.4807	0.3249	0.305	0.4807	0.9231	0.2105	569.923	1.2809	0.1076	0.4847	0.4979
			AgglomerativeClustering	0.3164	1075	1.2545	0.4705	0.621	0.6212	0.9461	0.7045	0.6212	0.4624	0.3038	1037.28	1.3886	0.4949	0.6428	0.643	0.9672	0.7169	0.643	0.4815	0.3612	1345.97	1.0789	0.4696	0.6259	0.6261	0.9564	0.7049	0.6261	0.4653	0.309	1060.13	1.2532	0.4503	0.599	0.5992	0.9182	0.693	0.5992	0.4447	0.2109	714.205	1.4665	0.2466	0.4131	0.4137
			Birch	0.4847	1496.32	0.9061	0.9474	0.9186	0.9188	0.925	0.9623	0.9188	0.9126	0.3777	1090.9	1.0675	0.6223	0.6892	0.6896	0.7092	0.7358	0.6896	0.6711	0.4922	2059.35	0.7697	0.7805	0.788	0.7883	0.7963	0.8432	0.7883	0.7804	0.4273	1246.8	0.9638	0.7594	0.7949	0.7952	0.8152	0.8302	0.7952	0.7762	0.4151	1182.33	0.9071	0.545	0.6409	0.6421
			OPTICS	-0.6297	7.4374	1.2022	0.0033	0.1209	0.1451	0.1863	0.4656	0.1451	0.1189	-0.5867	8.5613	1.1433	0.0058	0.1433	0.168	0.1944	0.4535	0.168	0.1479	-0.6394	9.1265	1.0832	0.0026	0.1073	0.1284	0.194	0.4801	0.1284	0.096	-0.6269	7.5945	1.1503	0.0104	0.1196	0.1443	0.1952	0.4766	0.1443	0.1144	-0.5192	9.578	1.1508	0.0108	0.1656	0.207
			Dataset Zeisel	Silhoutte	chs	dbs	ari	ami	nmi	cs	fms	vms	hs	Silhoutte	chs	dbs	ari	ami	nmi	cs	fms	vms	hs	Silhoutte	chs	dbs	ari	ami	nmi	cs	fms	vms	hs	Silhoutte	chs	dbs	ari	ami	nmi	cs	fms	vms	hs	Silhoutte	chs	dbs	ari	ami	nmi
			Louvain	0.2323	527.907	1.4964	0.2614	0.5751	0.5797	0.4493	0.4097	0.5797	0.8165	0.2268	575.904	1.33	0.2511	0.5806	0.5858	0.4499	0.4031	0.5858	0.8393	0.2268	575.904	1.33	0.2511	0.5806	0.5858	0.4499	0.4031	0.5858	0.8393	0.2406	755.745	1.3409	0.2892	0.5763	0.5807	0.455	0.435	0.5807	0.8025	0.2406	755.745	1.3409	0.2892	0.5763	0.5807
			KMeans	0.3935	936.64	1.0071	0.698	0.7344	0.7353	0.7073	0.7595	0.7353	0.7656	0.4192	1021.2	0.9717	0.7176	0.763	0.7638	0.7336	0.7757	0.7638	0.7967	0.4192	1021.2	0.9717	0.7176	0.763	0.7638	0.7336	0.7757	0.7638	0.7967	0.4451	1345.08	0.8362	0.6115	0.6832	0.6842	0.6536	0.6888	0.6842	0.7179	0.4451	1345.08	0.8362	0.6115	0.6832	0.6842
			AffinityPropagation	0.1977	381.605	1.3401	0.0912	0.4766	0.4914	0.3443	0.235	0.4914	0.8579	0.1987	443.973	1.3472	0.099	0.4924	0.5066	0.3556	0.2479	0.5066	0.8809	0.1987	443.973	1.3472	0.099	0.4924	0.5066	0.3556	0.2479	0.5066	0.8809	0.2105	569.923	1.2809	0.1076	0.4847	0.4979	0.3526	0.2561	0.4979	0.847	0.2105	569.923	1.2809	0.1076	0.4847	0.4979
			AgglomerativeClustering	0.1687	573.804	1.6933	0.2336	0.4004	0.4009	0.8087	0.5464	0.4009	0.2665	0.1818	614.183	1.5867	0.2399	0.4099	0.4104	0.8256	0.5507	0.4104	0.2731	0.1818	614.183	1.5867	0.2399	0.4099	0.4104	0.8256	0.5507	0.4104	0.2731	0.2109	714.205	1.4665	0.2466	0.4131	0.4137	0.8278	0.5548	0.4137	0.2757	0.2109	714.205	1.4665	0.2466	0.4131	0.4137
			Birch	0.3406	787.952	1.1417	0.6265	0.6865	0.6876	0.6627	0.7011	0.6876	0.7145	0.3774	845.107	1.0811	0.706	0.7297	0.7307	0.7044	0.7659	0.7307	0.759	0.3774	845.107	1.0811	0.706	0.7297	0.7307	0.7044	0.7659	0.7307	0.759	0.4151	1182.33	0.9071	0.545	0.6409	0.6421	0.6145	0.6341	0.6421	0.6722	0.4151	1182.33	0.9071	0.545	0.6409	0.6421
			OPTICS	-0.468	10.5853	1.1643	0.0031	0.1729	0.2135	0.2419	0.3688	0.2135	0.191	-0.4809	9.1448	1.1661	0.0179	0.1829	0.2279	0.2517	0.3779	0.2279	0.2083	-0.4809	9.1448	1.1661	0.0179	0.1829	0.2279	0.2517	0.3779	0.2279	0.2083	-0.5192	9.578	1.1508	0.0108	0.1656	0.207	0.2438	0.3822	0.207	0.1799	-0.5192	9.578	1.1508	0.0108	0.1656	0.207
Test18 vs Test12 vs Test15	With	No Graph Embedding		Test18										Test12										Test15										Test12										Test15
			Dataset Chung	Silhoutte	chs	dbs	ari	ami	nmi	cs	fms	vms	hs	Silhoutte	chs	dbs	ari	ami	nmi	cs	fms	vms	hs	Silhoutte	chs	dbs	ari	ami	nmi	cs	fms	vms	hs	Silhoutte	chs	dbs	ari	ami	nmi	cs	fms	vms	hs	Silhoutte	chs	dbs	ari	ami	nmi
			Louvain	0.1898	32.0029	1.5772	0.5211	0.6952	0.7035	0.5622	0.66	0.7035	0.9399	0.1904	30.9567	1.5374	0.5177	0.6925	0.7008	0.5595	0.6576	0.7008	0.9378	0.1723	28.9027	1.7239	0.5098	0.6722	0.6802	0.5489	0.649	0.6802	0.894	0.1859	29.4543	1.5892	0.5248	0.7083	0.7163	0.5725	0.6634	0.7163	0.9564	0.1637	28.3227	1.769	0.5488	0.7274	0.7341
			KMeans	0.1609	46.2552	2.0976	0.2936	0.4472	0.4534	0.4434	0.5015	0.4534	0.4639	0.1605	43.3273	2.1175	0.2821	0.4169	0.4235	0.4142	0.4935	0.4235	0.4331	0.1421	38.5785	2.3238	0.2968	0.4302	0.4366	0.4256	0.502	0.4366	0.4481	0.1487	40.5493	2.2102	0.2953	0.4572	0.4633	0.4527	0.5022	0.4633	0.4744	0.1395	37.313	2.3608	0.3293	0.4146	0.4211
			AffinityPropagation	0.1187	20.5891	2.3642	0.2912	0.5781	0.597	0.4362	0.4747	0.597	0.9455	0.1115	17.7792	2.353	0.2253	0.5423	0.5664	0.4041	0.4127	0.5664	0.9468	0.0699	14.8871	2.8005	0.2095	0.5124	0.5367	0.3829	0.394	0.5367	0.8971	0.0942	15.7356	2.5782	0.2306	0.5369	0.5614	0.4004	0.4176	0.5614	0.9389	0.0725	14.2852	2.6873	0.2247	0.54	0.5653
			AgglomerativeClustering	0.111	44.4943	2.0192	0.0952	0.2879	0.2917	0.4841	0.5013	0.2917	0.2087	0.111	43.9577	2.0601	0.1059	0.297	0.3008	0.4946	0.5058	0.3008	0.2161	0.1111	43.4964	2.0879	0.1005	0.2924	0.2962	0.4894	0.5035	0.2962	0.2124	0.103	41.6814	2.1094	0.1005	0.2924	0.2962	0.4894	0.5035	0.2962	0.2124	0.0976	39.7313	2.1652	0.1005	0.2924	0.2962
			Birch	0.1494	42.3164	2.3356	0.3836	0.5234	0.5287	0.51	0.5587	0.5287	0.5487	0.1545	40.7755	2.3304	0.3963	0.5396	0.5447	0.525	0.5674	0.5447	0.5658	0.1385	36.8567	2.4848	0.3944	0.5171	0.5225	0.5019	0.5649	0.5225	0.5447	0.145	38.7112	2.4045	0.3979	0.5413	0.5464	0.5265	0.5684	0.5464	0.5679	0.1374	35.3067	2.5416	0.3914	0.5285	0.5337
			OPTICS	-0.0183	10.2379	1.9874	0.0038	0.1636	0.1777	0.2741	0.468	0.1777	0.1315	-0.0579	7.1454	1.7968	0.0346	0.1726	0.1959	0.2885	0.4912	0.1959	0.1483	-0.0134	7.9798	2.085	0.0265	0.1217	0.1332	0.3054	0.5205	0.1332	0.0852	-0.0228	8.9343	2.0313	0.0052	0.1493	0.1643	0.2783	0.4834	0.1643	0.1166	-0.0176	7.9664	1.8773	0.032	0.114	0.126
			Dataset Kolodzie	Silhoutte	chs	dbs	ari	ami	nmi	cs	fms	vms	hs	Silhoutte	chs	dbs	ari	ami	nmi	cs	fms	vms	hs	Silhoutte	chs	dbs	ari	ami	nmi	cs	fms	vms	hs	Silhoutte	chs	dbs	ari	ami	nmi	cs	fms	vms	hs	Silhoutte	chs	dbs	ari	ami	nmi
			Louvain	0.2018	124.499	2.0412	0.4408	0.6627	0.6649	0.5068	0.614	0.6649	0.9666	0.2315	146.345	1.8093	0.4426	0.6663	0.6685	0.5096	0.6155	0.6685	0.9716	0.2064	134.098	1.9131	0.4418	0.6659	0.6681	0.5092	0.6148	0.6681	0.971	0.2348	153.193	1.6699	0.4409	0.6628	0.665	0.5068	0.6141	0.665	0.9666	0.1574	93.9158	2.2012	0.4356	0.6478	0.6501
			KMeans	0.2302	203.045	1.4719	0.3827	0.4271	0.4286	0.4305	0.6024	0.4286	0.4267	0.2577	225.1	1.4244	0.3801	0.4044	0.406	0.4071	0.5999	0.406	0.405	0.2534	214.673	1.4425	0.3845	0.4195	0.4211	0.4226	0.6031	0.4211	0.4196	0.2415	219.789	1.4246	0.4237	0.4402	0.4416	0.4365	0.6219	0.4416	0.4469	0.2048	159.353	1.6591	0.3793	0.3986	0.4002
			AffinityPropagation	0.0557	40.4681	2.4979	0.1651	0.4806	0.4919	0.3292	0.363	0.4919	0.9724	0.0882	49.5128	1.8738	0.1455	0.4677	0.4812	0.3184	0.3403	0.4812	0.9846	0.0845	48.6296	2.3364	0.1954	0.4991	0.5092	0.3444	0.3965	0.5092	0.9762	0.0787	56.107	2.3924	0.1784	0.4832	0.4934	0.3319	0.3776	0.4934	0.9609	0.0432	27.6957	2.2964	0.151	0.453	0.4669
			AgglomerativeClustering	0.2451	202.669	1.6455	0.0344	0.0184	0.0201	0.0278	0.4742	0.0201	0.0157	0.2612	211.223	1.6141	0.0334	0.0176	0.0193	0.0266	0.4731	0.0193	0.0151	0.2404	182.407	1.7403	0.0355	0.0192	0.0209	0.029	0.4753	0.0209	0.0163	0.2548	205.156	1.6505	0.0334	0.0176	0.0193	0.0266	0.4731	0.0193	0.0151	0.2092	149.228	1.922	0.0355	0.0192	0.0209
			Birch	0.23	202.815	1.4731	0.3827	0.4271	0.4286	0.4305	0.6024	0.4286	0.4267	0.2559	223.187	1.4312	0.3805	0.4257	0.4273	0.429	0.6008	0.4273	0.4256	0.2525	213.943	1.4477	0.3849	0.4284	0.4299	0.432	0.6039	0.4299	0.4279	0.2448	217.078	1.4502	0.3805	0.4257	0.4273	0.429	0.6008	0.4273	0.4256	0.2031	159.06	1.6665	0.3849	0.4284	0.4299
			OPTICS	-0.347	3.3103	1.8523	-0.002	0.0456	0.0559	0.1813	0.5718	0.0559	0.033	-0.2438	13.0561	1.6996	0.0665	0.2674	0.2757	0.3056	0.4908	0.2757	0.2512	-0.3339	4.1706	1.8448	0.0004	0.0625	0.0719	0.1954	0.5673	0.0719	0.044	-0.2023	23.324	1.5992	0.0153	0.1408	0.1462	0.2627	0.5407	0.1462	0.1013	-0.1903	8.5946	1.8348	-0.0137	0.0548	0.0591
			Dataset Klein	Silhoutte	chs	dbs	ari	ami	nmi	cs	fms	vms	hs	Silhoutte	chs	dbs	ari	ami	nmi	cs	fms	vms	hs	Silhoutte	chs	dbs	ari	ami	nmi	cs	fms	vms	hs	Silhoutte	chs	dbs	ari	ami	nmi	cs	fms	vms	hs	Silhoutte	chs	dbs	ari	ami	nmi
			Louvain	0.0916	328.692	2.5999	0.6204	0.7456	0.7463	0.6325	0.7244	0.7463	0.9099	0.1035	311.948	2.5039	0.5527	0.7172	0.7179	0.5926	0.6734	0.7179	0.9106	0.1002	282.301	2.6164	0.6387	0.7232	0.7239	0.6221	0.7358	0.7239	0.8656	0.0987	303.078	2.5995	0.5678	0.7078	0.7086	0.5892	0.6835	0.7086	0.8885	0.0822	326.249	2.8538	0.5345	0.7092	0.7098
			KMeans	0.2163	611.476	1.9344	0.7438	0.805	0.8053	0.8134	0.8174	0.8053	0.7974	0.2292	609.369	1.7783	0.7572	0.7959	0.7962	0.8169	0.8288	0.7962	0.7764	0.2096	539.72	1.9892	0.7434	0.778	0.7783	0.7959	0.8187	0.7783	0.7614	0.2347	628.726	1.9067	0.7325	0.7844	0.7846	0.7957	0.8099	0.7846	0.7739	0.2253	590.998	1.9164	0.7204	0.7713	0.7716
			AffinityPropagation	0.0043	43.1395	3.4916	0.0715	0.4278	0.4378	0.2869	0.2216	0.4378	0.9239	0.0035	42.4537	3.3177	0.0719	0.4287	0.4392	0.2876	0.2215	0.4392	0.9295	-0.0016	38.9375	3.5645	0.0742	0.4252	0.4349	0.2858	0.2249	0.4349	0.9088	0.0078	42.885	3.3616	0.0776	0.4248	0.435	0.2861	0.2295	0.435	0.907	-0.0003	39.9964	3.4665	0.0675	0.4216	0.4318
			AgglomerativeClustering	0.2271	877.848	1.5955	0.496	0.6511	0.6513	0.9818	0.7183	0.6513	0.4873	0.2387	906.37	1.6464	0.4256	0.5218	0.5221	0.7661	0.6623	0.5221	0.396	0.2205	826.734	1.7405	0.4161	0.5097	0.51	0.7461	0.655	0.51	0.3874	0.2222	850.582	1.5689	0.4978	0.6531	0.6533	0.9846	0.7194	0.6533	0.4888	0.2277	863.097	1.664	0.4311	0.5267	0.527
			Birch	0.2077	590.562	1.9977	0.7421	0.8021	0.8024	0.8104	0.8163	0.8024	0.7945	0.2278	594.116	1.7644	0.7596	0.7985	0.7987	0.8234	0.8313	0.7987	0.7755	0.2087	528.643	1.9904	0.7674	0.8106	0.8109	0.8296	0.8357	0.8109	0.793	0.2404	606.329	1.8258	0.7823	0.8263	0.8265	0.8498	0.8468	0.8265	0.8045	0.2304	565.297	1.8257	0.7896	0.8299	0.8302
			Dataset Zeisel	Silhoutte	chs	dbs	ari	ami	nmi	cs	fms	vms	hs	Silhoutte	chs	dbs	ari	ami	nmi	cs	fms	vms	hs	Silhoutte	chs	dbs	ari	ami	nmi	cs	fms	vms	hs	Silhoutte	chs	dbs	ari	ami	nmi	cs	fms	vms	hs	Silhoutte	chs	dbs	ari	ami	nmi
			Louvain	0.0325	172.514	2.6399	0.5864	0.7099	0.7116	0.6211	0.6766	0.7116	0.8331	0.0784	178.324	2.6093	0.571	0.7087	0.7104	0.6171	0.6651	0.7104	0.8372	0.0784	178.324	2.6093	0.571	0.7087	0.7104	0.6171	0.6651	0.7104	0.8372	0.053	156.083	2.6213	0.5443	0.6836	0.6856	0.5992	0.6411	0.6856	0.8011	0.053	156.083	2.6213	0.5443	0.6836	0.6856
			KMeans	0.1357	352.052	2.3162	0.5936	0.5979	0.5994	0.6166	0.6831	0.5994	0.5831	0.1225	324.811	2.2876	0.6177	0.6211	0.6225	0.6143	0.6958	0.6225	0.6308	0.1225	324.811	2.2876	0.6177	0.6211	0.6225	0.6143	0.6958	0.6225	0.6308	0.1432	321.142	2.2155	0.6839	0.6753	0.6765	0.6692	0.7486	0.6765	0.6839	0.1432	321.142	2.2155	0.6839	0.6753	0.6765
			AffinityPropagation	0.0256	24.9173	1.4194	0.0679	0.4198	0.4622	0.313	0.2029	0.4622	0.883	0.0261	31.7424	2.2838	0.0695	0.446	0.4742	0.3236	0.2061	0.4742	0.8873	0.0261	31.7424	2.2838	0.0695	0.446	0.4742	0.3236	0.2061	0.4742	0.8873	/	/	/	/	/	/	/	/	/	/	/	/	/	/	/	/
			AgglomerativeClustering	0.2128	737.465	1.8705	0.3602	0.4618	0.4622	0.812	0.6058	0.4622	0.3231	0.1993	718.109	1.9551	0.3531	0.4482	0.4486	0.7895	0.601	0.4486	0.3133	0.1993	718.109	1.9551	0.3531	0.4482	0.4486	0.7895	0.601	0.4486	0.3133	0.186	603.52	2.0639	0.3698	0.4749	0.4753	0.834	0.6128	0.4753	0.3324	0.186	603.52	2.0639	0.3698	0.4749	0.4753
			Birch	0.1146	323.05	2.4202	0.5911	0.6397	0.641	0.6548	0.6805	0.641	0.6277	0.125	299.83	2.2839	0.6333	0.6237	0.6251	0.6306	0.7105	0.6251	0.6196	0.125	299.83	2.2839	0.6333	0.6237	0.6251	0.6306	0.7105	0.6251	0.6196	0.1274	298.521	2.0903	0.6053	0.6239	0.6253	0.6522	0.6934	0.6253	0.6005	0.1274	298.521	2.0903	0.6053	0.6239	0.6253
			OPTICS	-0.2141	3.7006	1.5685	0.003	0.0141	0.0198	0.2686	0.4583	0.0198	0.0103	-0.0261	5.7346	1.3417	0.0017	0.0063	0.0086	0.2617	0.4595	0.0086	0.0044	-0.0261	5.7346	1.3417	0.0017	0.0063	0.0086	0.2617	0.4595	0.0086	0.0044	-0.2797	4.1426	1.5488	0.002	0.0165	0.0234	0.2441	0.4561	0.0234	0.0123	-0.2797	4.1426	1.5488	0.002	0.0165	0.0234
[truncated: 4 more columns]

## Sheet: Data S7
Tests	Regulation Type	Graph Embedding Type	Datasets	Without Cluster Autoencoder										With Cluster Autoencoder
Test2 vs Test 11	Discretized	Graph Embedding		Test2										Test11
			Dataset Chung	Silhoutte	chs	dbs	ari	ami	nmi	cs	fms	vms	hs	Silhoutte	chs	dbs	ari	ami	nmi	cs	fms	vms	hs
			Louvain	0.4735	556.1	0.7809	0.3057	0.6088	0.6235	0.4618	0.4879	0.6235	0.9594	0.5206	425.401	0.7468	0.3215	0.6038	0.6177	0.4615	0.5001	0.6177	0.9337
			KMeans	0.4842	122.886	1.1056	0.4689	0.607	0.6115	0.6062	0.6304	0.6115	0.6169	0.4775	135.297	1.1906	0.6244	0.7016	0.7049	0.6818	0.7325	0.7049	0.7296
			AffinityPropagation	0.6403	598.476	0.5179	0.4341	0.6675	0.6771	0.5271	0.5935	0.6771	0.9466	0.5626	443.134	0.6758	0.4135	0.629	0.6407	0.4937	0.5763	0.6407	0.9124
			AgglomerativeClustering	0.2875	96.4363	1.0343	0.1005	0.2924	0.2962	0.4894	0.5035	0.2962	0.2124	0.2919	101.098	1.0344	0.1005	0.2924	0.2962	0.4894	0.5035	0.2962	0.2124
			Birch	0.3844	74.2799	1.2612	0.1542	0.3494	0.3574	0.3782	0.4469	0.3574	0.3389	0.3614	81.0253	1.1894	0.1644	0.3678	0.3755	0.392	0.4505	0.3755	0.3603
			OPTICS	-0.0406	22.1366	1.0416	0.0667	0.3513	0.3874	0.304	0.3121	0.3874	0.5339	-0.1214	14.4232	1.0987	0.026	0.3004	0.3465	0.2731	0.301	0.3465	0.4741
			Dataset Kolodzie	Silhoutte	chs	dbs	ari	ami	nmi	cs	fms	vms	hs	Silhoutte	chs	dbs	ari	ami	nmi	cs	fms	vms	hs
			Louvain	0.3648	482.78	0.9844	0.1868	0.5093	0.5165	0.3513	0.387	0.5165	0.9747	0.3736	567.927	0.9287	0.2064	0.5165	0.5233	0.3586	0.4077	0.5233	0.9676
			KMeans	0.3186	194.5	1.4112	0.295	0.4686	0.47	0.4837	0.5586	0.47	0.4571	0.3531	241.272	1.3412	0.2924	0.3743	0.376	0.3825	0.5511	0.376	0.3697
			AffinityPropagation	0.3732	520.418	0.9908	0.1522	0.4905	0.4986	0.3342	0.3481	0.4986	0.982	0.3808	615.369	0.9472	0.202	0.5172	0.5236	0.3591	0.403	0.5236	0.9664
			AgglomerativeClustering	0.2106	157.435	1.481	0.2745	0.3973	0.3983	0.5829	0.6283	0.3983	0.3025	0.2406	179.622	1.2348	0.2096	0.3417	0.3429	0.5237	0.6018	0.3429	0.2549
			Birch	0.3186	194.5	1.4112	0.295	0.4686	0.47	0.4837	0.5586	0.47	0.4571	0.3129	196.752	1.4149	0.7699	0.7792	0.7798	0.816	0.8588	0.7798	0.7468
			OPTICS	-0.1805	16.1474	1.1452	0.0116	0.2567	0.2806	0.2072	0.3355	0.2806	0.4344	-0.2972	13.8504	1.1639	0.0164	0.2385	0.2633	0.2081	0.3914	0.2633	0.3583
			Dataset Klein	Silhoutte	chs	dbs	ari	ami	nmi	cs	fms	vms	hs	Silhoutte	chs	dbs	ari	ami	nmi	cs	fms	vms	hs
			Louvain	0.2388	684.701	1.2003	0.2194	0.5607	0.5633	0.402	0.4004	0.5633	0.9406	0.187	856.059	1.308	0.2043	0.5507	0.5534	0.3927	0.3851	0.5534	0.9369
			KMeans	0.3395	701.922	1.5641	0.6992	0.7062	0.7066	0.6939	0.7807	0.7066	0.7198	0.4153	1473.04	0.9732	0.7397	0.7557	0.756	0.7463	0.8109	0.756	0.7661
			AffinityPropagation	0.2198	547.75	1.2191	0.0929	0.4621	0.4697	0.311	0.2561	0.4697	0.9594	0.2233	754.754	1.1515	0.1021	0.4653	0.4719	0.3159	0.2661	0.4719	0.9325
			AgglomerativeClustering	0.211	607.056	1.7961	0.4611	0.6181	0.6183	0.9467	0.6999	0.6183	0.459	0.3038	1037.28	1.3886	0.4949	0.6428	0.643	0.9672	0.7169	0.643	0.4815
			Birch	0.2994	603.937	1.6229	0.6444	0.6562	0.6567	0.6477	0.7413	0.6567	0.6659	0.3777	1090.9	1.0675	0.6223	0.6892	0.6896	0.7092	0.7358	0.6896	0.6711
			OPTICS	-0.5156	9.5672	1.182	0.0124	0.1769	0.203	0.2035	0.4323	0.203	0.2026	-0.5867	8.5613	1.1433	0.0058	0.1433	0.168	0.1944	0.4535	0.168	0.1479
			Dataset Zeisel	Silhoutte	chs	dbs	ari	ami	nmi	cs	fms	vms	hs	Silhoutte	chs	dbs	ari	ami	nmi	cs	fms	vms	hs
			Louvain	0.1753	505.019	1.4064	0.226	0.5677	0.5736	0.4342	0.3806	0.5736	0.8448	0.2268	575.904	1.33	0.2511	0.5806	0.5858	0.4499	0.4031	0.5858	0.8393
			KMeans	0.361	909.296	1.0908	0.5576	0.7015	0.7025	0.6636	0.6449	0.7025	0.7463	0.4192	1021.2	0.9717	0.7176	0.763	0.7638	0.7336	0.7757	0.7638	0.7967
			AffinityPropagation	0.219	456.75	1.3212	0.0867	0.4749	0.4898	0.343	0.2277	0.4898	0.8562	0.1987	443.973	1.3472	0.099	0.4924	0.5066	0.3556	0.2479	0.5066	0.8809
			AgglomerativeClustering	0.1822	585.935	1.959	0.2973	0.4283	0.4288	0.8028	0.5773	0.4288	0.2925	0.1818	614.183	1.5867	0.2399	0.4099	0.4104	0.8256	0.5507	0.4104	0.2731
			Birch	0.3327	848.712	1.1332	0.546	0.6904	0.6915	0.6527	0.6352	0.6915	0.7351	0.3774	845.107	1.0811	0.706	0.7297	0.7307	0.7044	0.7659	0.7307	0.759
			OPTICS	-0.414	10.7857	1.1682	0.0324	0.2136	0.2583	0.255	0.3628	0.2583	0.2617	-0.4809	9.1448	1.1661	0.0179	0.1829	0.2279	0.2517	0.3779	0.2279	0.2083
Test 5 vs Test 14	Binarized	Graph Embedding		Test5										Test14
			Dataset Chung	Silhoutte	chs	dbs	ari	ami	nmi	cs	fms	vms	hs	Silhoutte	chs	dbs	ari	ami	nmi	cs	fms	vms	hs
			Louvain	0.5605	456.39	0.6669	0.326	0.606	0.6189	0.4653	0.5028	0.6189	0.9239	0.4956	335.137	0.7372	0.3407	0.606	0.6181	0.4707	0.5129	0.6181	0.8999
			KMeans	0.4844	128.035	1.2482	0.3881	0.5336	0.5388	0.5207	0.5629	0.5388	0.5582	0.4441	112.667	1.2949	0.3093	0.4389	0.4452	0.432	0.5083	0.4452	0.4592
			AffinityPropagation	0.5413	508.258	0.7428	0.3831	0.6389	0.6491	0.4995	0.5517	0.6491	0.9267	0.4944	402.066	0.7951	0.3686	0.626	0.6386	0.4845	0.5411	0.6386	0.9363
			AgglomerativeClustering	0.2772	93.9712	1.0797	0.1005	0.2924	0.2962	0.4894	0.5035	0.2962	0.2124	0.2672	89.7441	1.0887	0.1005	0.2924	0.2962	0.4894	0.5035	0.2962	0.2124
			Birch	0.4642	119.29	1.1167	0.3777	0.5499	0.5551	0.5516	0.5681	0.5551	0.5585	0.3861	82.9161	1.3624	0.2601	0.4233	0.43	0.4306	0.4915	0.43	0.4294
			OPTICS	-0.1669	15.8511	1.1175	0.1299	0.3731	0.4089	0.3365	0.3955	0.4089	0.521	-0.2044	21.7188	1.0435	0.1154	0.3704	0.3977	0.3702	0.4322	0.3977	0.4295
			Dataset Kolodzie	Silhoutte	chs	dbs	ari	ami	nmi	cs	fms	vms	hs	Silhoutte	chs	dbs	ari	ami	nmi	cs	fms	vms	hs
			Louvain	0.367	637.081	1.0973	0.244	0.5439	0.5499	0.3816	0.4461	0.5499	0.9834	0.3387	1182.04	1.0261	0.2349	0.5375	0.5435	0.3767	0.4368	0.5435	0.9753
			KMeans	0.3235	177.597	1.6025	0.3439	0.4064	0.408	0.4189	0.5882	0.408	0.3977	0.3951	244.531	1.365	0.2914	0.3738	0.3755	0.3818	0.5501	0.3755	0.3694
			AffinityPropagation	0.4578	791.008	0.9596	0.2703	0.5664	0.5712	0.4029	0.4708	0.5712	0.9811	0.4325	1431.96	0.879	0.2796	0.5656	0.5704	0.4024	0.4793	0.5704	0.9796
			AgglomerativeClustering	0.2242	165.159	1.2244	0.1195	0.294	0.2953	0.4479	0.5489	0.2953	0.2203	0.2741	202.945	1.2091	0.2745	0.3973	0.3983	0.5829	0.6283	0.3983	0.3025
			Birch	0.2488	118.886	1.2226	0.2093	0.3605	0.3626	0.4499	0.581	0.3626	0.3036	0.3653	217.895	1.0885	0.4319	0.5113	0.5127	0.5582	0.6659	0.5127	0.474
			OPTICS	-0.2908	13.2037	1.0985	0.0125	0.2371	0.2639	0.2023	0.3731	0.2639	0.3795	-0.4063	14.735	1.0427	0.0473	0.2412	0.2634	0.2205	0.4388	0.2634	0.327
			Dataset Klein	Silhoutte	chs	dbs	ari	ami	nmi	cs	fms	vms	hs	Silhoutte	chs	dbs	ari	ami	nmi	cs	fms	vms	hs
			Louvain	0.2482	735.725	1.2623	0.2255	0.5646	0.5671	0.4051	0.4067	0.5671	0.945	0.1858	1160.69	1.4259	0.2431	0.564	0.5663	0.4109	0.4204	0.5663	0.9109
			KMeans	0.3307	734.043	1.5584	0.5698	0.6245	0.625	0.6137	0.6859	0.625	0.6368	0.4835	2217.43	0.858	0.7102	0.7304	0.7307	0.7193	0.7891	0.7307	0.7425
			AffinityPropagation	0.2016	521.404	1.2876	0.0897	0.4593	0.4669	0.3091	0.2509	0.4669	0.9532	0.1984	972.158	1.1934	0.1322	0.48	0.4861	0.3293	0.3057	0.4861	0.9281
			AgglomerativeClustering	0.2114	610.383	1.789	0.4572	0.6131	0.6133	0.9399	0.6976	0.6133	0.4552	0.3612	1345.97	1.0789	0.4696	0.6259	0.6261	0.9564	0.7049	0.6261	0.4653
			Birch	0.2981	611.321	1.5349	0.6921	0.6843	0.6847	0.6756	0.7762	0.6847	0.694	0.4922	2059.35	0.7697	0.7805	0.788	0.7883	0.7963	0.8432	0.7883	0.7804
			OPTICS	-0.5443	7.9728	1.1679	0.0062	0.1506	0.1773	0.1949	0.4469	0.1773	0.1627	-0.6394	9.1265	1.0832	0.0026	0.1073	0.1284	0.194	0.4801	0.1284	0.096
			Dataset Zeisel	Silhoutte	chs	dbs	ari	ami	nmi	cs	fms	vms	hs	Silhoutte	chs	dbs	ari	ami	nmi	cs	fms	vms	hs
			Louvain	0.1753	505.019	1.4064	0.226	0.5677	0.5736	0.4342	0.3806	0.5736	0.8448	0.2268	575.904	1.33	0.2511	0.5806	0.5858	0.4499	0.4031	0.5858	0.8393
			KMeans	0.361	909.296	1.0908	0.5576	0.7015	0.7025	0.6636	0.6449	0.7025	0.7463	0.4192	1021.2	0.9717	0.7176	0.763	0.7638	0.7336	0.7757	0.7638	0.7967
			AffinityPropagation	0.219	456.75	1.3212	0.0867	0.4749	0.4898	0.343	0.2277	0.4898	0.8562	0.1987	443.973	1.3472	0.099	0.4924	0.5066	0.3556	0.2479	0.5066	0.8809
			AgglomerativeClustering	0.1822	585.935	1.959	0.2973	0.4283	0.4288	0.8028	0.5773	0.4288	0.2925	0.1818	614.183	1.5867	0.2399	0.4099	0.4104	0.8256	0.5507	0.4104	0.2731
			Birch	0.3327	848.712	1.1332	0.546	0.6904	0.6915	0.6527	0.6352	0.6915	0.7351	0.3774	845.107	1.0811	0.706	0.7297	0.7307	0.7044	0.7659	0.7307	0.759
			OPTICS	-0.414	10.7857	1.1682	0.0324	0.2136	0.2583	0.255	0.3628	0.2583	0.2617	-0.4809	9.1448	1.1661	0.0179	0.1829	0.2279	0.2517	0.3779	0.2279	0.2083
Test 8 vs Test 17	No	Graph Embedding		Test8										Test17
			Dataset Chung	Silhoutte	chs	dbs	ari	ami	nmi	cs	fms	vms	hs	Silhoutte	chs	dbs	ari	ami	nmi	cs	fms	vms	hs
			Louvain	0.4564	452.001	0.8681	0.2819	0.5893	0.6045	0.4462	0.4648	0.6045	0.9368	0.4068	460.904	0.8973	0.2956	0.5894	0.6048	0.448	0.4768	0.6048	0.9303
			KMeans	0.4729	112.408	1.294	0.3889	0.543	0.5481	0.5304	0.5639	0.5481	0.567	0.5313	279.542	0.7942	0.3249	0.4573	0.4634	0.4488	0.5179	0.4634	0.4789
			AffinityPropagation	0.6242	528.586	0.5547	0.4289	0.6592	0.6691	0.5208	0.5888	0.6691	0.9355	0.4506	492.174	0.8059	0.3794	0.6287	0.6402	0.4898	0.5486	0.6402	0.924
			AgglomerativeClustering	0.2604	84.7916	1.1081	0.1005	0.2924	0.2962	0.4894	0.5035	0.2962	0.2124	0.3358	138.808	1.436	0.2583	0.372	0.3751	0.531	0.5567	0.3751	0.29
			Birch	0.3641	73.2677	1.2983	0.2602	0.4616	0.4681	0.4829	0.5079	0.4681	0.4541	0.4989	246.766	0.8745	0.4379	0.561	0.5658	0.5434	0.5964	0.5658	0.5902
			OPTICS	-0.017	27.4327	1.1641	0.0978	0.3838	0.4156	0.3235	0.3196	0.4156	0.5809	-0.1321	16.977	1.1222	0.0637	0.3503	0.3878	0.3101	0.3296	0.3878	0.5173
			Dataset Kolodzie	Silhoutte	chs	dbs	ari	ami	nmi	cs	fms	vms	hs	Silhoutte	chs	dbs	ari	ami	nmi	cs	fms	vms	hs
			Louvain	0.3415	550.919	1.071	0.1863	0.5102	0.5173	0.352	0.3866	0.5173	0.9752	0.3268	676.51	1.0825	0.2412	0.5436	0.5492	0.3826	0.4426	0.5492	0.9727
			KMeans	0.3126	182.016	1.568	0.2914	0.3738	0.3755	0.3818	0.5501	0.3755	0.3694	0.3883	252.705	1.1556	0.295	0.4686	0.47	0.4837	0.5586	0.47	0.4571
			AffinityPropagation	0.3798	605.659	1.054	0.1869	0.5125	0.5192	0.3538	0.3872	0.5192	0.9752	0.3572	752.427	0.989	0.2305	0.5406	0.5463	0.3795	0.4323	0.5463	0.9746
			AgglomerativeClustering	0.2157	159.279	1.3703	0.1195	0.294	0.2953	0.4479	0.5489	0.2953	0.2203	0.2665	199.595	1.2028	0.2745	0.3973	0.3983	0.5829	0.6283	0.3983	0.3025
			Birch	0.3115	183.139	1.5631	0.3439	0.4064	0.408	0.4189	0.5882	0.408	0.3977	0.331	191.308	1.0952	0.1233	0.3482	0.3501	0.3959	0.4958	0.3501	0.3138
			OPTICS	-0.2454	12.9043	1.1494	0.0001	0.2468	0.2737	0.2051	0.3471	0.2737	0.4111	-0.3866	10.5123	1.1595	0.0698	0.2395	0.2645	0.2243	0.4632	0.2645	0.3222
			Dataset Klein	Silhoutte	chs	dbs	ari	ami	nmi	cs	fms	vms	hs	Silhoutte	chs	dbs	ari	ami	nmi	cs	fms	vms	hs
			Louvain	0.2393	619.701	1.1963	0.2138	0.5542	0.5571	0.3952	0.3944	0.5571	0.9438	0.2116	1128.89	1.2251	0.2194	0.5577	0.5604	0.3994	0.4004	0.5604	0.939
			KMeans	0.3309	718.803	1.4877	0.713	0.7222	0.7226	0.7115	0.7911	0.7226	0.7339	0.4865	1516.83	0.8993	0.9453	0.9165	0.9167	0.9207	0.9607	0.9167	0.9126
			AffinityPropagation	0.2146	493.283	1.2372	0.0824	0.4562	0.4641	0.3061	0.2405	0.4641	0.959	0.2137	1013.75	1.181	0.1336	0.4949	0.5005	0.339	0.3092	0.5005	0.9556
			AgglomerativeClustering	0.2029	585.732	1.8341	0.4479	0.6	0.6003	0.9213	0.6919	0.6003	0.4451	0.3164	1075	1.2545	0.4705	0.621	0.6212	0.9461	0.7045	0.6212	0.4624
			Birch	0.293	609.887	1.5782	0.7315	0.7464	0.7467	0.7346	0.8046	0.7467	0.7593	0.4847	1496.32	0.9061	0.9474	0.9186	0.9188	0.925	0.9623	0.9188	0.9126
			OPTICS	-0.5348	7.9425	1.1953	-0.0008	0.1509	0.179	0.1895	0.4361	0.179	0.1696	-0.6297	7.4374	1.2022	0.0033	0.1209	0.1451	0.1863	0.4656	0.1451	0.1189
			Dataset Zeisel	Silhoutte	chs	dbs	ari	ami	nmi	cs	fms	vms	hs	Silhoutte	chs	dbs	ari	ami	nmi	cs	fms	vms	hs
			Louvain	0.2102	484.051	1.3746	0.2362	0.5746	0.5802	0.4398	0.3917	0.5802	0.8525	0.2323	527.907	1.4964	0.2614	0.5751	0.5797	0.4493	0.4097	0.5797	0.8165
			KMeans	0.361	860.293	1.1033	0.5354	0.6645	0.6657	0.629	0.6262	0.6657	0.7068	0.3935	936.64	1.0071	0.698	0.7344	0.7353	0.7073	0.7595	0.7353	0.7656
			AffinityPropagation	0.2272	442.467	1.272	0.0934	0.4907	0.5048	0.354	0.2401	0.5048	0.8795	0.1977	381.605	1.3401	0.0912	0.4766	0.4914	0.3443	0.235	0.4914	0.8579
			AgglomerativeClustering	0.1674	511.022	1.9538	0.2612	0.4107	0.4112	0.811	0.5628	0.4112	0.2754	0.1687	573.804	1.6933	0.2336	0.4004	0.4009	0.8087	0.5464	0.4009	0.2665
			Birch	0.3184	736.393	1.2261	0.5093	0.636	0.6373	0.611	0.6049	0.6373	0.6659	0.3406	787.952	1.1417	0.6265	0.6865	0.6876	0.6627	0.7011	0.6876	0.7145
			OPTICS	-0.3785	11.1581	1.1477	0.0127	0.2161	0.2657	0.2456	0.3303	0.2657	0.2894	-0.468	10.5853	1.1643	0.0031	0.1729	0.2135	0.2419	0.3688	0.2135	0.191

## Sheet: Data S8
Klein Data	Graph Embedding	LTMG Integration	Cluster Autoencoder	Seed	L1Distance_Mean	L1Distance_Median	L1Distance_Min	L1Distance_Max	AVG L1Distance_Median	STD L1Distance_Median
	Y	Y	Y	1	0.4201	0.3774	0	4.9390	0.387633	0.0125245
				2	0.4289	0.3839	0	5.3908
				3	0.4442	0.4016	0	5.6141
	N	Y	Y	1	0.419	0.3761	0	5.0079	0.380467	0.00518684
				2	0.43	0.3862	0	5.3472
				3	0.424	0.3791	0	5.4374
	Y	N	Y	1	0.417	0.3734	0	4.9483	0.378967	0.00483356
				2	0.426	0.3814	0	5.3482
				3	0.427	0.3821	0	5.3836
	Y	Y	N	1	0.415	0.371	0	4.9461	0.3769	0.00523737
				2	0.426	0.381	0	5.3562
				3	0.423	0.3787	0	5.3446
Zeisel Data	Y	Y	Y	1	0.4893	0.4238	0	6.2971	0.426867	0.00364737
				2	0.5012	0.4309	0	8.1005
				3	0.4934	0.4259	0	8.1005
	N	Y	Y	1	0.493	0.4284	0	6.2971	0.424567	0.00457639
				2	0.494	0.4258	0	8.1005
				3	0.488	0.4195	0	8.1005
	Y	N	Y	1	0.489	0.4212	0	6.2971	0.4197	0.00145258
				2	0.49	0.4196	0	8.1005
				3	0.487	0.4183	0	8.1005
	Y	Y	N	1	0.492	0.4268	0	6.2971	0.423567	0.00603849
				2	0.496	0.4273	0	8.1005
				3	0.485	0.4166	0	8.1005

## Sheet: Data S9
K in KNN graph	Regular	LTMG Intensity	Silhoutte	Calinski-Harabasz score	Davies-Boudin index	ARI	AMI	NMI	Completeness	Fowlkes-Mallows score	V-measure	Homogeneity
5	0.1	0.9	0.341	701.991	1.34648	0.755708	0.769163	0.769522	0.716016	0.821215	0.769522	0.83167
	0.25	0.75	0.272	815.617	1.29697	0.757791	0.80596	0.806258	0.741785	0.823623	0.806258	0.883005
	0.5	0.5	0.32	728.028	1.32828	0.770752	0.773086	0.773439	0.720656	0.832444	0.773439	0.834565
	0.75	0.25	0.383	868.796	1.08073	0.866895	0.856048	0.856276	0.809133	0.903543	0.856276	0.909252
	0.9	0.1	0.349	752.746	1.3839	0.76415	0.771557	0.771913	0.719401	0.827504	0.771913	0.832695
10	0.1	0.9	0.37	841.218	1.22424	0.959914	0.933214	0.933298	0.936303	0.971186	0.933298	0.930313
	0.25	0.75	0.418	1191.19	1.06526	0.925214	0.880324	0.880475	0.878757	0.946048	0.880475	0.882199
	0.5	0.5	0.419	1265.8	1.00404	0.962051	0.935597	0.935678	0.937508	0.972694	0.935678	0.933855
	0.75	0.25	0.369	780.127	1.24466	0.936499	0.902961	0.903083	0.906382	0.954348	0.903083	0.899808
	0.9	0.1	0.365	873.43	1.79729	0.701417	0.7297	0.730032	0.713681	0.781665	0.730032	0.747149
20	0.1	0.9	0.447	1226.41	0.957766	0.961963	0.937169	0.937249	0.94117	0.972686	0.937249	0.93336
	0.25	0.75	0.369	969.328	1.39741	0.838193	0.857123	0.857254	0.945219	0.891342	0.857254	0.784268
	0.5	0.5	0.436	1365.5	1.00301	0.957453	0.930693	0.93078	0.934622	0.969441	0.93078	0.92697
	0.75	0.25	0.448	1181.9	1.39394	0.852455	0.824864	0.825082	0.816858	0.893073	0.825082	0.833473
	0.9	0.1	0.421	1108.23	1.29862	0.708173	0.732588	0.73292	0.721483	0.787597	0.73292	0.744724
30	0.1	0.9	0.434	1043.3	1.07066	0.952659	0.926859	0.926951	0.93212	0.966042	0.926951	0.921839
	0.25	0.75	0.498	1991.39	0.914912	0.839176	0.858586	0.858716	0.94683	0.892028	0.858716	0.785606
	0.5	0.5	0.424	1352.92	1.12465	0.84808	0.870757	0.870876	0.960073	0.898199	0.870876	0.796844
	0.75	0.25	0.458	1200.24	1.13454	0.840708	0.811914	0.812148	0.803011	0.884482	0.812148	0.821495
	0.9	0.1	0.4	970.77	1.30861	0.706011	0.731738	0.73207	0.720531	0.785995	0.73207	0.743985
40	0.1	0.9	0.436	1403.39	1.13705	0.842262	0.862705	0.862831	0.951199	0.894139	0.862831	0.789486
	0.25	0.75	0.42	1156.41	1.16507	0.701406	0.721209	0.721554	0.710758	0.782769	0.721554	0.732684
	0.5	0.5	0.53	2417.97	0.828623	0.848064	0.871009	0.871127	0.9603	0.898175	0.871127	0.797108
	0.75	0.25	0.458	1241.27	0.95647	0.950217	0.922856	0.922954	0.928229	0.964293	0.922954	0.917739
	0.9	0.1	0.438	1500.67	1.01616	0.682133	0.736392	0.736637	0.822443	0.786401	0.736637	0.667043

## Sheet: Data S10
LTMGIntensity α	GraphIntensity γ1	CelltypeIntensity γ2	Seed	L1Distance_Mean	L1Distance_Median	L1Distance_Min	L1Distance_Max	AVG L1Distance_Median	STD L1Distance_Median
0	0	0.9	1	0.4217	0.3781	0	4.9048	0.380967	0.0038175
			2	0.4293	0.3853	0	5.4021
			3	0.4242	0.3795	0	5.5260
0	0.1	0	1	0.4188	0.3752	0	4.9533	0.376167	0.00212211
			2	0.4237	0.3786	0	5.3362
			3	0.4212	0.3747	0	5.4222
0	0.1	0.1	1	0.4235	0.3812	0	4.8546	0.379667	0.00134288
			2	0.4232	0.3787	0	5.3646
			3	0.4236	0.3791	0	5.3851
0	0.1	0.3	1	0.4187	0.3757	0	4.8921	0.376467	0.00141539
			2	0.4226	0.3781	0	5.3920
			3	0.4199	0.3756	0	5.5422
0	0.1	0.9	1	0.4173	0.3741	0	4.8863	0.3839	0.00848941
			2	0.4332	0.3886	0	5.4047
			3	0.4328	0.389	0	5.5139
0	0.3	0.1	1	0.4201	0.3774	0	4.9390	0.387633	0.0125245
			2	0.4289	0.3839	0	5.3908
			3	0.4442	0.4016	0	5.6141
0	0.9	0.1	1	0.4196	0.3766	0	4.8730	0.379867	0.00867429
			2	0.4184	0.3733	0	5.3875
			3	0.4339	0.3897	0	5.4930
0.1	0	0.9	1	0.4188	0.3756	0	4.9239	0.3735	0.00565066
			2	0.4215	0.3778	0	5.4020
			3	0.4132	0.3671	0	5.4720
0.1	0.1	0	1	0.4223	0.3795	0	4.9610	0.3775	0.0102474
			2	0.4296	0.3866	0	5.3790
			3	0.4128	0.3664	0	5.3372
0.1	0.1	0.1	1	0.418	0.3755	0	4.8813	0.376133	0.00109697
			2	0.4198	0.3755	0	5.3452
			3	0.4225	0.3774	0	5.4943
0.1	0.1	0.3	1	0.4247	0.382	0	4.9260	0.382733	0.0056359
			2	0.4218	0.3775	0	5.3856
			3	0.4346	0.3887	0	5.4267
0.1	0.1	0.9	1	0.4255	0.3825	0	4.8943	0.3787	0.00330454
			2	0.4223	0.3771	0	5.3541
			3	0.4208	0.3765	0	5.5178
0.1	0.3	0.1	1	0.4192	0.3762	0	4.9514	0.375867	0.00460905
			2	0.4163	0.3711	0	5.3754
			3	0.4252	0.3803	0	5.5068
0.1	0.9	0.1	1	0.4176	0.3739	0	4.9586	0.376033	0.00265016
			2	0.4236	0.379	0	5.3912
			3	0.4211	0.3752	0	5.4988
0.3	0	0.9	1	0.4261	0.3832	0	4.9579	0.3767	0.0084113
			2	0.4235	0.3797	0	5.3990
			3	0.4132	0.3672	0	5.4871
0.3	0.1	0	1	0.4242	0.3809	0	5.0276	0.3797	0.00461844
			2	0.4191	0.3746	0	5.3787
			3	0.429	0.3836	0	5.4806
0.3	0.1	0.1	1	0.4196	0.3767	0	4.9266	0.376433	0.00380701
			2	0.4179	0.3725	0	5.3432
			3	0.4248	0.3801	0	5.3393
0.3	0.1	0.3	1	0.4228	0.3803	0	4.9790	0.3798	0.00151327
			2	0.4246	0.381	0	5.3989
			3	0.4231	0.3781	0	5.5487
0.3	0.1	0.9	1	0.4227	0.3789	0	4.8988	0.377067	0.00300389
			2	0.4228	0.3787	0	5.3708
			3	0.417	0.3736	0	5.6429
0.3	0.3	0.1	1	0.4198	0.377	0	4.9113	0.376433	0.00106927
			2	0.4212	0.3771	0	5.3767
			3	0.4195	0.3752	0	5.5419
0.3	0.9	0.1	1	0.428	0.3869	0	4.9928	0.381833	0.00510033
			2	0.4209	0.3767	0	5.3641
			3	0.4266	0.3819	0	5.4774
0.9	0	0.9	1	0.4286	0.385	0	4.8228	0.378633	0.00554106
			2	0.421	0.376	0	5.3861
			3	0.419	0.3749	0	5.4769
0.9	0.1	0	1	0.4207	0.3779	0	4.9803	0.3768	0.00612454
			2	0.4267	0.3823	0	5.3639
			3	0.4146	0.3702	0	5.3884
0.9	0.1	0.1	1	0.4195	0.3764	0	4.9505	0.377133	0.0041489
			2	0.427	0.3816	0	5.3349
			3	0.4189	0.3734	0	5.3855
0.9	0.1	0.3	1	0.4191	0.376	0	4.8457	0.377833	0.00398037
			2	0.4266	0.3824	0	5.3988
			3	0.4193	0.3751	0	5.4674
0.9	0.1	0.9	1	0.4246	0.3817	0	4.8183	0.378933	0.00245832
			2	0.4218	0.377	0	5.4133
			3	0.4221	0.3781	0	5.6848
0.9	0.3	0.1	1	0.4196	0.3768	0	4.9725	0.379567	0.00242143
			2	0.4245	0.3806	0	5.3435
			3	0.4257	0.3813	0	5.5041
0.9	0.9	0.1	1	0.422	0.3792	0	4.9011	0.378567	0.00085049
			2	0.4219	0.3776	0	5.4206
			3	0.4238	0.3789	0	5.5269

[truncated: 6 more sheets: Data S11, Data S12, Data S13, Data S14, Data S15, Data S16]
